# Supplementary material for: Exploratory Cytokine and Bone-Marker Patterns in a Proteoglycan-Induced Spondyloarthritis Mouse Model: Th1/Th2 Strain Comparison and TLR2/3/4 Knockout Readouts
Source: Int J Mol Sci. 2026 Jan 29;27(3):1337. doi: 10.3390/ijms27031337 (PMC12898686; doi:10.3390/ijms27031337)
Supplement: Supplementary file 1 [file ijms-27-01337-s001.zip]

Archive with 3 entries (3 files):
- Supplementary_S1.xlsx
- Supplementary_S2.xlsx
- Supplementary_S3.xlsx
