# Supplementary material for: Exploratory Cytokine and Bone-Marker Patterns in a Proteoglycan-Induced Spondyloarthritis Mouse Model: Th1/Th2 Strain Comparison and TLR2/3/4 Knockout Readouts
Source: Int J Mol Sci. 2026 Jan 29;27(3):1337. doi: 10.3390/ijms27031337 (PMC12898686; doi:10.3390/ijms27031337)
Supplement: Supplementary file 1 [file ijms-27-01337-s001.zip › Supplementary_S1.xlsx]

## Sheet: Cytokines_p_q
Comparison	Group1	Group2	Timepoint	Analyte	n1	n2	p	U	rank_biserial_r	q
BALB/c immunized vs non-immunized	BalbCimm	BalbC	1	Eotaxin	9	6	0.388412	19	0.296296	0.517882
BALB/c immunized vs non-immunized	BalbCimm	BalbC	1	GRO-α	9	6	0.13357	14	0.481481	0.289311
BALB/c immunized vs non-immunized	BalbCimm	BalbC	1	IFNg	9	6	0.00759241	49	-0.814815	0.0732714
BALB/c immunized vs non-immunized	BalbCimm	BalbC	1	IL-10	9	6	0.596551	31	-0.148148	0.753539
BALB/c immunized vs non-immunized	BalbCimm	BalbC	1	IL-13	9	6	0.144655	40	-0.481481	0.289311
BALB/c immunized vs non-immunized	BalbCimm	BalbC	1	IL-17A	9	6	0.775624	30	-0.111111	0.846136
BALB/c immunized vs non-immunized	BalbCimm	BalbC	1	IL-18	9	6	0.181019	39	-0.444444	0.310318
BALB/c immunized vs non-immunized	BalbCimm	BalbC	1	IL-1b	9	6	0.22461	37	-0.37037	0.359376
BALB/c immunized vs non-immunized	BalbCimm	BalbC	1	IL-22	9	6	0.688911	23	0.148148	0.826693
BALB/c immunized vs non-immunized	BalbCimm	BalbC	1	IL-23	9	6	0.0138828	48	-0.777778	0.0732714
BALB/c immunized vs non-immunized	BalbCimm	BalbC	1	IL-27	9	6	0.0509945	44	-0.62963	0.135985
BALB/c immunized vs non-immunized	BalbCimm	BalbC	1	IL-4	9	6	0.0154181	47	-0.740741	0.0732714
BALB/c immunized vs non-immunized	BalbCimm	BalbC	1	IL-5	9	6	0.775624	30	-0.111111	0.846136
BALB/c immunized vs non-immunized	BalbCimm	BalbC	1	IL-6	9	6	0.17494	39	-0.444444	0.310318
BALB/c immunized vs non-immunized	BalbCimm	BalbC	1	IL-9	9	6	0.0154181	47	-0.740741	0.0732714
BALB/c immunized vs non-immunized	BalbCimm	BalbC	1	IL12	9	6	0.0284597	45.5	-0.685185	0.0975762
BALB/c immunized vs non-immunized	BalbCimm	BalbC	1	IP-10	9	6	0.863936	25	0.0740741	0.901499
BALB/c immunized vs non-immunized	BalbCimm	BalbC	1	MCP-1	9	6	0.954645	28	-0.037037	0.954645
BALB/c immunized vs non-immunized	BalbCimm	BalbC	1	MCP-3	9	6	0.388412	19	0.296296	0.517882
BALB/c immunized vs non-immunized	BalbCimm	BalbC	1	MIP-1α	9	6	0.0183178	47.5	-0.759259	0.0732714
BALB/c immunized vs non-immunized	BalbCimm	BalbC	1	MIP-1β	9	6	0.316039	36	-0.333333	0.474059
BALB/c immunized vs non-immunized	BalbCimm	BalbC	1	MIP-2	9	6	0.0447437	44.5	-0.648148	0.134231
BALB/c immunized vs non-immunized	BalbCimm	BalbC	1	RANTES	9	6	0.0663337	43	-0.592593	0.159201
BALB/c immunized vs non-immunized	BalbCimm	BalbC	1	TNF-α	9	6	0.0112106	49	-0.814815	0.0732714
BALB/c immunized vs non-immunized	BalbCimm	BalbC	2	Eotaxin	9	7	0.173776	18	0.428571	0.463403
BALB/c immunized vs non-immunized	BalbCimm	BalbC	2	GRO-α	9	7	0.128411	18.5	0.412698	0.440268
BALB/c immunized vs non-immunized	BalbCimm	BalbC	2	IFNg	9	7	0.671773	36	-0.142857	0.76774
BALB/c immunized vs non-immunized	BalbCimm	BalbC	2	IL-10	9	7	0.728103	28.5	0.0952381	0.794294
BALB/c immunized vs non-immunized	BalbCimm	BalbC	2	IL-13	9	7	0.299126	42	-0.333333	0.561628
BALB/c immunized vs non-immunized	BalbCimm	BalbC	2	IL-17A	9	7	0.327616	41	-0.301587	0.561628
BALB/c immunized vs non-immunized	BalbCimm	BalbC	2	IL-18	9	7	0.314258	41.5	-0.31746	0.561628
BALB/c immunized vs non-immunized	BalbCimm	BalbC	2	IL-1b	9	7	0.161601	44	-0.396825	0.463403
BALB/c immunized vs non-immunized	BalbCimm	BalbC	2	IL-22	9	7	0.536014	38	-0.206349	0.714685
BALB/c immunized vs non-immunized	BalbCimm	BalbC	2	IL-23	9	7	0.301197	40.5	-0.285714	0.561628
BALB/c immunized vs non-immunized	BalbCimm	BalbC	2	IL-27	9	7	0.252273	43	-0.365079	0.561628
BALB/c immunized vs non-immunized	BalbCimm	BalbC	2	IL-4	9	7	0.0476704	49.5	-0.571429	0.329371
BALB/c immunized vs non-immunized	BalbCimm	BalbC	2	IL-5	9	7	0.831851	29	0.0793651	0.868019
BALB/c immunized vs non-immunized	BalbCimm	BalbC	2	IL-6	9	7	0.670858	36	-0.142857	0.76774
BALB/c immunized vs non-immunized	BalbCimm	BalbC	2	IL-9	9	7	0.0427518	51	-0.619048	0.329371
BALB/c immunized vs non-immunized	BalbCimm	BalbC	2	IL12	9	7	0.11383	45	-0.428571	0.440268
BALB/c immunized vs non-immunized	BalbCimm	BalbC	2	IP-10	9	7	0.0548951	13	0.587302	0.329371
BALB/c immunized vs non-immunized	BalbCimm	BalbC	2	MCP-1	9	7	0.366138	22.5	0.285714	0.585821
BALB/c immunized vs non-immunized	BalbCimm	BalbC	2	MCP-3	9	7	0.0417832	12	0.619048	0.329371
BALB/c immunized vs non-immunized	BalbCimm	BalbC	2	MIP-1α	9	7	0.0907343	48	-0.52381	0.435524
BALB/c immunized vs non-immunized	BalbCimm	BalbC	2	MIP-1β	9	7	1	31	0.015873	1
BALB/c immunized vs non-immunized	BalbCimm	BalbC	2	MIP-2	9	7	0.396754	40	-0.269841	0.595131
BALB/c immunized vs non-immunized	BalbCimm	BalbC	2	RANTES	9	7	0.606469	37	-0.174603	0.766066
BALB/c immunized vs non-immunized	BalbCimm	BalbC	2	TNF-α	9	7	0.469755	39	-0.238095	0.663184
BALB/c immunized vs non-immunized	BalbCimm	BalbC	3	Eotaxin	9	7	0.536014	25	0.206349	0.612587
BALB/c immunized vs non-immunized	BalbCimm	BalbC	3	GRO-α	9	7	0.247885	21.5	0.31746	0.432468
BALB/c immunized vs non-immunized	BalbCimm	BalbC	3	IFNg	9	7	0.837063	29	0.0793651	0.873457
BALB/c immunized vs non-immunized	BalbCimm	BalbC	3	IL-10	9	7	1	31.5	0	1
BALB/c immunized vs non-immunized	BalbCimm	BalbC	3	IL-13	9	7	0.173776	45	-0.428571	0.417063
BALB/c immunized vs non-immunized	BalbCimm	BalbC	3	IL-17A	9	7	0.0604756	45.5	-0.444444	0.241902
BALB/c immunized vs non-immunized	BalbCimm	BalbC	3	IL-18	9	7	0.426582	39.5	-0.253968	0.526195
BALB/c immunized vs non-immunized	BalbCimm	BalbC	3	IL-1b	9	7	0.300727	40.5	-0.285714	0.451091
BALB/c immunized vs non-immunized	BalbCimm	BalbC	3	IL-22	9	7	0.0127323	55.5	-0.761905	0.173621
BALB/c immunized vs non-immunized	BalbCimm	BalbC	3	IL-23	9	7	0.15687	43	-0.365079	0.417063
BALB/c immunized vs non-immunized	BalbCimm	BalbC	3	IL-27	9	7	0.252273	43	-0.365079	0.432468
BALB/c immunized vs non-immunized	BalbCimm	BalbC	3	IL-4	9	7	0.0266775	51	-0.619048	0.21342
BALB/c immunized vs non-immunized	BalbCimm	BalbC	3	IL-5	9	7	0.137782	46	-0.460317	0.413346
BALB/c immunized vs non-immunized	BalbCimm	BalbC	3	IL-6	9	7	0.669473	36	-0.142857	0.730334
BALB/c immunized vs non-immunized	BalbCimm	BalbC	3	IL-9	9	7	0.0144685	54.5	-0.730159	0.173621
BALB/c immunized vs non-immunized	BalbCimm	BalbC	3	IL12	9	7	0.0601494	45.5	-0.444444	0.241902
BALB/c immunized vs non-immunized	BalbCimm	BalbC	3	IP-10	9	7	0.114161	16	0.492063	0.391409
BALB/c immunized vs non-immunized	BalbCimm	BalbC	3	MCP-1	9	7	0.231515	20	0.365079	0.432468
BALB/c immunized vs non-immunized	BalbCimm	BalbC	3	MCP-3	9	7	0.407867	23	0.269841	0.526195
BALB/c immunized vs non-immunized	BalbCimm	BalbC	3	MIP-1α	9	7	0.0548951	50	-0.587302	0.241902
BALB/c immunized vs non-immunized	BalbCimm	BalbC	3	MIP-1β	9	7	0.438496	24	0.238095	0.526195
BALB/c immunized vs non-immunized	BalbCimm	BalbC	3	MIP-2	9	7	0.288043	42	-0.333333	0.451091
BALB/c immunized vs non-immunized	BalbCimm	BalbC	3	RANTES	9	7	0.21049	44	-0.396825	0.432468
BALB/c immunized vs non-immunized	BalbCimm	BalbC	3	TNF-α	9	7	0.351049	41	-0.301587	0.495599
BALB/c immunized vs non-immunized	BalbCimm	BalbC	4	Eotaxin	7	7	0.620047	20	0.183673	0.845502
BALB/c immunized vs non-immunized	BalbCimm	BalbC	4	GRO-α	7	7	0.671195	21	0.142857	0.845502
BALB/c immunized vs non-immunized	BalbCimm	BalbC	4	IFNg	7	7	0.710373	28	-0.142857	0.845502
BALB/c immunized vs non-immunized	BalbCimm	BalbC	4	IL-10	7	7	0.391366	28	-0.142857	0.722522
BALB/c immunized vs non-immunized	BalbCimm	BalbC	4	IL-13	7	7	0.804779	27	-0.102041	0.845502
BALB/c immunized vs non-immunized	BalbCimm	BalbC	4	IL-17A	7	7	0.137337	35.5	-0.44898	0.625874
BALB/c immunized vs non-immunized	BalbCimm	BalbC	4	IL-18	7	7	0.949004	25.5	-0.0408163	0.949004
BALB/c immunized vs non-immunized	BalbCimm	BalbC	4	IL-1b	7	7	0.172955	31.5	-0.285714	0.625874
BALB/c immunized vs non-immunized	BalbCimm	BalbC	4	IL-22	7	7	0.382867	17	0.306122	0.722522
BALB/c immunized vs non-immunized	BalbCimm	BalbC	4	IL-23	7	7	0.810273	26.5	-0.0816327	0.845502
BALB/c immunized vs non-immunized	BalbCimm	BalbC	4	IL-27	7	7	0.710373	28	-0.142857	0.845502
BALB/c immunized vs non-immunized	BalbCimm	BalbC	4	IL-4	7	7	0.100695	37	-0.510204	0.625874
BALB/c immunized vs non-immunized	BalbCimm	BalbC	4	IL-5	7	7	0.605287	29	-0.183673	0.845502
BALB/c immunized vs non-immunized	BalbCimm	BalbC	4	IL-6	7	7	0.0948636	38	-0.55102	0.625874
BALB/c immunized vs non-immunized	BalbCimm	BalbC	4	IL-9	7	7	0.196347	35	-0.428571	0.625874
BALB/c immunized vs non-immunized	BalbCimm	BalbC	4	IL12	7	7	0.136455	35	-0.428571	0.625874
BALB/c immunized vs non-immunized	BalbCimm	BalbC	4	IP-10	7	7	0.259324	15	0.387755	0.638674
BALB/c immunized vs non-immunized	BalbCimm	BalbC	4	MCP-1	7	7	0.266114	15.5	0.367347	0.638674
BALB/c immunized vs non-immunized	BalbCimm	BalbC	4	MCP-3	7	7	0.804779	22	0.102041	0.845502
BALB/c immunized vs non-immunized	BalbCimm	BalbC	4	MIP-1α	7	7	0.208625	35	-0.428571	0.625874
BALB/c immunized vs non-immunized	BalbCimm	BalbC	4	MIP-1β	7	7	0.126161	12.5	0.489796	0.625874
BALB/c immunized vs non-immunized	BalbCimm	BalbC	4	MIP-2	7	7	0.479779	18.5	0.244898	0.822479
BALB/c immunized vs non-immunized	BalbCimm	BalbC	4	RANTES	7	7	0.382867	32	-0.306122	0.722522
BALB/c immunized vs non-immunized	BalbCimm	BalbC	4	TNF-α	7	7	0.620047	29	-0.183673	0.845502
BALB/c immunized vs non-immunized	BalbCimm	BalbC	5	Eotaxin	8	7	0.694328	24	0.142857	0.849672
BALB/c immunized vs non-immunized	BalbCimm	BalbC	5	GRO-α	8	7	0.0721057	44	-0.571429	0.509192
BALB/c immunized vs non-immunized	BalbCimm	BalbC	5	IFNg	8	7	0.778866	31	-0.107143	0.849672
BALB/c immunized vs non-immunized	BalbCimm	BalbC	5	IL-10	8	7	0.744125	31	-0.107143	0.849672
BALB/c immunized vs non-immunized	BalbCimm	BalbC	5	IL-13	8	7	0.955089	29	-0.0357143	0.955089
BALB/c immunized vs non-immunized	BalbCimm	BalbC	5	IL-17A	8	7	0.360241	36	-0.285714	0.66506
BALB/c immunized vs non-immunized	BalbCimm	BalbC	5	IL-18	8	7	0.816801	30.5	-0.0892857	0.852314
BALB/c immunized vs non-immunized	BalbCimm	BalbC	5	IL-1b	8	7	0.11525	42	-0.5	0.509192
BALB/c immunized vs non-immunized	BalbCimm	BalbC	5	IL-22	8	7	0.451509	21	0.25	0.722415
BALB/c immunized vs non-immunized	BalbCimm	BalbC	5	IL-23	8	7	0.0766312	43	-0.535714	0.509192
BALB/c immunized vs non-immunized	BalbCimm	BalbC	5	IL-27	8	7	0.612587	33	-0.178571	0.816783
BALB/c immunized vs non-immunized	BalbCimm	BalbC	5	IL-4	8	7	0.127298	41	-0.464286	0.509192
BALB/c immunized vs non-immunized	BalbCimm	BalbC	5	IL-5	8	7	0.280963	38	-0.357143	0.594379
BALB/c immunized vs non-immunized	BalbCimm	BalbC	5	IL-6	8	7	0.56108	33.5	-0.196429	0.794096
BALB/c immunized vs non-immunized	BalbCimm	BalbC	5	IL-9	8	7	0.181665	40	-0.428571	0.544996
BALB/c immunized vs non-immunized	BalbCimm	BalbC	5	IL12	8	7	0.0687438	43	-0.535714	0.509192
BALB/c immunized vs non-immunized	BalbCimm	BalbC	5	IP-10	8	7	0.396892	20	0.285714	0.680386
BALB/c immunized vs non-immunized	BalbCimm	BalbC	5	MCP-1	8	7	0.778866	31	-0.107143	0.849672
BALB/c immunized vs non-immunized	BalbCimm	BalbC	5	MCP-3	8	7	0.151981	41	-0.464286	0.521079
BALB/c immunized vs non-immunized	BalbCimm	BalbC	5	MIP-1α	8	7	0.0938617	43	-0.535714	0.509192
BALB/c immunized vs non-immunized	BalbCimm	BalbC	5	MIP-1β	8	7	0.562485	33.5	-0.196429	0.794096
BALB/c immunized vs non-immunized	BalbCimm	BalbC	5	MIP-2	8	7	0.231857	39	-0.392857	0.556457
BALB/c immunized vs non-immunized	BalbCimm	BalbC	5	RANTES	8	7	0.231857	39	-0.392857	0.556457
BALB/c immunized vs non-immunized	BalbCimm	BalbC	5	TNF-α	8	7	0.29719	37.5	-0.339286	0.594379
C57 immunized vs non-immunized	C57_WTimm	C57_WT	1	Eotaxin	16	8	0.214393	43	0.328125	0.428911
C57 immunized vs non-immunized	C57_WTimm	C57_WT	1	GRO-α	16	8	0.0324282	99	-0.546875	0.231865
C57 immunized vs non-immunized	C57_WTimm	C57_WT	1	IFNg	16	8	0.327082	47.5	0.257812	0.490623
C57 immunized vs non-immunized	C57_WTimm	C57_WT	1	IL-10	16	8	0.536102	68	-0.0625	0.641168
C57 immunized vs non-immunized	C57_WTimm	C57_WT	1	IL-13	16	8	0.158905	40.5	0.367188	0.428911
C57 immunized vs non-immunized	C57_WTimm	C57_WT	1	IL-17A	16	8	0.561022	73	-0.140625	0.641168
C57 immunized vs non-immunized	C57_WTimm	C57_WT	1	IL-18	16	8	0.208851	85	-0.328125	0.428911
C57 immunized vs non-immunized	C57_WTimm	C57_WT	1	IL-1b	16	8	0.789602	68	-0.0625	0.789602
C57 immunized vs non-immunized	C57_WTimm	C57_WT	1	IL-22	16	8	0.168161	87	-0.359375	0.428911
C57 immunized vs non-immunized	C57_WTimm	C57_WT	1	IL-23	16	8	0.367549	78	-0.21875	0.493451
C57 immunized vs non-immunized	C57_WTimm	C57_WT	1	IL-27	16	8	0.0108688	22	0.65625	0.231865
C57 immunized vs non-immunized	C57_WTimm	C57_WT	1	IL-4	16	8	0.220539	76	-0.1875	0.428911
C57 immunized vs non-immunized	C57_WTimm	C57_WT	1	IL-5	16	8	0.741723	58	0.09375	0.773972
C57 immunized vs non-immunized	C57_WTimm	C57_WT	1	IL-6	16	8	0.390649	78.5	-0.226562	0.493451
C57 immunized vs non-immunized	C57_WTimm	C57_WT	1	IL-9	16	8	0.0483051	31.5	0.507812	0.231865
C57 immunized vs non-immunized	C57_WTimm	C57_WT	1	IL12	16	8	0.38467	78	-0.21875	0.493451
C57 immunized vs non-immunized	C57_WTimm	C57_WT	1	IP-10	16	8	0.0926019	36	0.4375	0.370408
C57 immunized vs non-immunized	C57_WTimm	C57_WT	1	MCP-1	16	8	0.269301	45.5	0.289062	0.461658
C57 immunized vs non-immunized	C57_WTimm	C57_WT	1	MCP-3	16	8	0.044823	31	0.515625	0.231865
C57 immunized vs non-immunized	C57_WTimm	C57_WT	1	MIP-1α	16	8	0.232327	44	0.3125	0.428911
C57 immunized vs non-immunized	C57_WTimm	C57_WT	1	MIP-1β	16	8	0.592552	55	0.140625	0.64642
C57 immunized vs non-immunized	C57_WTimm	C57_WT	1	MIP-2	16	8	0.313667	47.5	0.257812	0.490623
C57 immunized vs non-immunized	C57_WTimm	C57_WT	1	RANTES	16	8	0.0382313	30	0.53125	0.231865
C57 immunized vs non-immunized	C57_WTimm	C57_WT	1	TNF-α	16	8	0.214393	85	-0.328125	0.428911
C57 immunized vs non-immunized	C57_WTimm	C57_WT	2	Eotaxin	16	8	0.0808081	35	0.453125	0.358231
C57 immunized vs non-immunized	C57_WTimm	C57_WT	2	GRO-α	16	8	0.205762	85	-0.328125	0.419255
C57 immunized vs non-immunized	C57_WTimm	C57_WT	2	IFNg	16	8	0.602546	55	0.140625	0.723055
C57 immunized vs non-immunized	C57_WTimm	C57_WT	2	IL-10	16	8	0.338232	72	-0.125	0.450977
C57 immunized vs non-immunized	C57_WTimm	C57_WT	2	IL-13	16	8	0.044823	31	0.515625	0.268938
C57 immunized vs non-immunized	C57_WTimm	C57_WT	2	IL-17A	16	8	0.435175	51	0.203125	0.549695
C57 immunized vs non-immunized	C57_WTimm	C57_WT	2	IL-18	16	8	0.741723	58	0.09375	0.847684
C57 immunized vs non-immunized	C57_WTimm	C57_WT	2	IL-1b	16	8	1	64	0	1
C57 immunized vs non-immunized	C57_WTimm	C57_WT	2	IL-22	16	8	0.104484	37	0.421875	0.358231
C57 immunized vs non-immunized	C57_WTimm	C57_WT	2	IL-23	16	8	0.300871	80	-0.25	0.450977
C57 immunized vs non-immunized	C57_WTimm	C57_WT	2	IL-27	16	8	0.780969	69	-0.078125	0.851966
C57 immunized vs non-immunized	C57_WTimm	C57_WT	2	IL-4	16	8	0.220539	76	-0.1875	0.419255
C57 immunized vs non-immunized	C57_WTimm	C57_WT	2	IL-5	16	8	0.177721	41.5	0.351562	0.419255
C57 immunized vs non-immunized	C57_WTimm	C57_WT	2	IL-6	16	8	0.878009	61	0.046875	0.916183
C57 immunized vs non-immunized	C57_WTimm	C57_WT	2	IL-9	16	8	0.324426	80	-0.25	0.450977
C57 immunized vs non-immunized	C57_WTimm	C57_WT	2	IL12	16	8	0.101901	89	-0.390625	0.358231
C57 immunized vs non-immunized	C57_WTimm	C57_WT	2	IP-10	16	8	0.0273757	28	0.5625	0.268938
C57 immunized vs non-immunized	C57_WTimm	C57_WT	2	MCP-1	16	8	0.244565	45	0.296875	0.419255
C57 immunized vs non-immunized	C57_WTimm	C57_WT	2	MCP-3	16	8	0.0324282	29	0.546875	0.268938
C57 immunized vs non-immunized	C57_WTimm	C57_WT	2	MIP-1α	16	8	0.157998	40.5	0.367188	0.419255
C57 immunized vs non-immunized	C57_WTimm	C57_WT	2	MIP-1β	16	8	0.238821	45.5	0.289062	0.419255
C57 immunized vs non-immunized	C57_WTimm	C57_WT	2	MIP-2	16	8	0.279689	46.5	0.273438	0.447502
C57 immunized vs non-immunized	C57_WTimm	C57_WT	2	RANTES	16	8	0.0382313	30	0.53125	0.268938
C57 immunized vs non-immunized	C57_WTimm	C57_WT	2	TNF-α	16	8	0.168161	41	0.359375	0.419255
C57 immunized vs non-immunized	C57_WTimm	C57_WT	3	Eotaxin	16	8	0.0702298	34	0.46875	0.484848
C57 immunized vs non-immunized	C57_WTimm	C57_WT	3	GRO-α	16	8	0.592891	73	-0.140625	0.761513
C57 immunized vs non-immunized	C57_WTimm	C57_WT	3	IFNg	16	8	0.830144	68	-0.0625	0.830144
C57 immunized vs non-immunized	C57_WTimm	C57_WT	3	IL-10	16	8	0.375893	75.5	-0.179688	0.563839
C57 immunized vs non-immunized	C57_WTimm	C57_WT	3	IL-13	16	8	0.0808081	35	0.453125	0.484848
C57 immunized vs non-immunized	C57_WTimm	C57_WT	3	IL-17A	16	8	0.361632	49	0.234375	0.563839
C57 immunized vs non-immunized	C57_WTimm	C57_WT	3	IL-18	16	8	0.645962	56	0.125	0.761513
C57 immunized vs non-immunized	C57_WTimm	C57_WT	3	IL-1b	16	8	0.751378	69	-0.078125	0.819685
C57 immunized vs non-immunized	C57_WTimm	C57_WT	3	IL-22	16	8	0.311243	47	0.265625	0.563839
C57 immunized vs non-immunized	C57_WTimm	C57_WT	3	IL-23	16	8	0.231494	82	-0.28125	0.563839
C57 immunized vs non-immunized	C57_WTimm	C57_WT	3	IL-27	16	8	0.666324	56.5	0.117188	0.761513
C57 immunized vs non-immunized	C57_WTimm	C57_WT	3	IL-4	16	8	0.338232	72	-0.125	0.563839
C57 immunized vs non-immunized	C57_WTimm	C57_WT	3	IL-5	16	8	0.34211	48	0.25	0.563839
C57 immunized vs non-immunized	C57_WTimm	C57_WT	3	IL-6	16	8	0.339998	80	-0.25	0.563839
C57 immunized vs non-immunized	C57_WTimm	C57_WT	3	IL-9	16	8	0.801305	59.5	0.0703125	0.830144
C57 immunized vs non-immunized	C57_WTimm	C57_WT	3	IL12	16	8	0.146984	87	-0.359375	0.563839
C57 immunized vs non-immunized	C57_WTimm	C57_WT	3	IP-10	16	8	0.118074	38	0.40625	0.563839
C57 immunized vs non-immunized	C57_WTimm	C57_WT	3	MCP-1	16	8	0.504433	53	0.171875	0.71214
C57 immunized vs non-immunized	C57_WTimm	C57_WT	3	MCP-3	16	8	0.319629	47	0.265625	0.563839
C57 immunized vs non-immunized	C57_WTimm	C57_WT	3	MIP-1α	16	8	0.354427	48.5	0.242188	0.563839
C57 immunized vs non-immunized	C57_WTimm	C57_WT	3	MIP-1β	16	8	0.640167	56.5	0.117188	0.761513
C57 immunized vs non-immunized	C57_WTimm	C57_WT	3	MIP-2	16	8	0.0711433	36	0.4375	0.484848
C57 immunized vs non-immunized	C57_WTimm	C57_WT	3	RANTES	16	8	0.0229703	27	0.578125	0.484848
C57 immunized vs non-immunized	C57_WTimm	C57_WT	3	TNF-α	16	8	0.350279	48	0.25	0.563839
C57 immunized vs non-immunized	C57_WTimm	C57_WT	4	Eotaxin	16	8	0.350279	48	0.25	0.646669
C57 immunized vs non-immunized	C57_WTimm	C57_WT	4	GRO-α	16	8	0.876773	67	-0.046875	1
C57 immunized vs non-immunized	C57_WTimm	C57_WT	4	IFNg	16	8	1	63.5	0.0078125	1
C57 immunized vs non-immunized	C57_WTimm	C57_WT	4	IL-10	16	8	0.96561	63	0.015625	1
C57 immunized vs non-immunized	C57_WTimm	C57_WT	4	IL-13	16	8	0.528331	53	0.171875	0.793588
C57 immunized vs non-immunized	C57_WTimm	C57_WT	4	IL-17A	16	8	0.553397	54	0.15625	0.793588
C57 immunized vs non-immunized	C57_WTimm	C57_WT	4	IL-18	16	8	0.327082	80.5	-0.257812	0.646669
C57 immunized vs non-immunized	C57_WTimm	C57_WT	4	IL-1b	16	8	0.171219	85	-0.328125	0.64318
C57 immunized vs non-immunized	C57_WTimm	C57_WT	4	IL-22	16	8	0.975467	63	0.015625	1
C57 immunized vs non-immunized	C57_WTimm	C57_WT	4	IL-23	16	8	0.0154644	101.5	-0.585938	0.371146
C57 immunized vs non-immunized	C57_WTimm	C57_WT	4	IL-27	16	8	0.200818	85	-0.328125	0.64318
C57 immunized vs non-immunized	C57_WTimm	C57_WT	4	IL-4	16	8	0.338232	72	-0.125	0.646669
C57 immunized vs non-immunized	C57_WTimm	C57_WT	4	IL-5	16	8	0.243596	44.5	0.304688	0.646669
C57 immunized vs non-immunized	C57_WTimm	C57_WT	4	IL-6	16	8	0.688212	71	-0.109375	0.917616
C57 immunized vs non-immunized	C57_WTimm	C57_WT	4	IL-9	16	8	0.801305	68.5	-0.0703125	1
C57 immunized vs non-immunized	C57_WTimm	C57_WT	4	IL12	16	8	0.170998	85	-0.328125	0.64318
C57 immunized vs non-immunized	C57_WTimm	C57_WT	4	IP-10	16	8	0.105638	37	0.421875	0.64318
C57 immunized vs non-immunized	C57_WTimm	C57_WT	4	MCP-1	16	8	0.562125	54.5	0.148438	0.793588
C57 immunized vs non-immunized	C57_WTimm	C57_WT	4	MCP-3	16	8	0.214393	43	0.328125	0.64318
C57 immunized vs non-immunized	C57_WTimm	C57_WT	4	MIP-1α	16	8	1	63.5	0.0078125	1
C57 immunized vs non-immunized	C57_WTimm	C57_WT	4	MIP-1β	16	8	0.273322	47.5	0.257812	0.646669
C57 immunized vs non-immunized	C57_WTimm	C57_WT	4	MIP-2	16	8	0.082656	37	0.421875	0.64318
C57 immunized vs non-immunized	C57_WTimm	C57_WT	4	RANTES	16	8	0.135829	39	0.390625	0.64318
C57 immunized vs non-immunized	C57_WTimm	C57_WT	4	TNF-α	16	8	0.560647	54	0.15625	0.793588
C57 immunized vs non-immunized	C57_WTimm	C57_WT	5	Eotaxin	13	7	0.0674923	22	0.516484	0.503817
C57 immunized vs non-immunized	C57_WTimm	C57_WT	5	GRO-α	13	7	0.877296	43	0.0549451	0.915439
C57 immunized vs non-immunized	C57_WTimm	C57_WT	5	IFNg	13	7	0.274923	31	0.318681	0.63061
C57 immunized vs non-immunized	C57_WTimm	C57_WT	5	IL-10	13	7	0.125954	59.5	-0.307692	0.503817
C57 immunized vs non-immunized	C57_WTimm	C57_WT	5	IL-13	13	7	0.36178	33.5	0.263736	0.63061
C57 immunized vs non-immunized	C57_WTimm	C57_WT	5	IL-17A	13	7	0.306128	32.5	0.285714	0.63061
C57 immunized vs non-immunized	C57_WTimm	C57_WT	5	IL-18	13	7	0.938467	47	-0.032967	0.938467
C57 immunized vs non-immunized	C57_WTimm	C57_WT	5	IL-1b	13	7	0.394131	56.5	-0.241758	0.63061
C57 immunized vs non-immunized	C57_WTimm	C57_WT	5	IL-22	13	7	0.0997051	24.5	0.461538	0.503817
C57 immunized vs non-immunized	C57_WTimm	C57_WT	5	IL-23	13	7	0.337989	58	-0.274725	0.63061
C57 immunized vs non-immunized	C57_WTimm	C57_WT	5	IL-27	12	7	0.700946	37	0.119048	0.841136
C57 immunized vs non-immunized	C57_WTimm	C57_WT	5	IL-4	13	7	0.125954	59.5	-0.307692	0.503817
C57 immunized vs non-immunized	C57_WTimm	C57_WT	5	IL-5	13	7	0.0566329	21	0.538462	0.503817
C57 immunized vs non-immunized	C57_WTimm	C57_WT	5	IL-6	13	7	0.473896	55	-0.208791	0.710845
C57 immunized vs non-immunized	C57_WTimm	C57_WT	5	IL-9	13	7	0.77446	41.5	0.0879121	0.885097
C57 immunized vs non-immunized	C57_WTimm	C57_WT	5	IL12	13	7	0.842669	48.5	-0.0659341	0.915439
C57 immunized vs non-immunized	C57_WTimm	C57_WT	5	IP-10	13	7	0.350697	33	0.274725	0.63061
C57 immunized vs non-immunized	C57_WTimm	C57_WT	5	MCP-1	13	7	0.361599	33.5	0.263736	0.63061
C57 immunized vs non-immunized	C57_WTimm	C57_WT	5	MCP-3	13	7	0.392879	34	0.252747	0.63061
C57 immunized vs non-immunized	C57_WTimm	C57_WT	5	MIP-1α	13	7	0.588029	38	0.164835	0.784039
C57 immunized vs non-immunized	C57_WTimm	C57_WT	5	MIP-1β	13	7	0.685603	40	0.120879	0.841136
C57 immunized vs non-immunized	C57_WTimm	C57_WT	5	MIP-2	13	7	0.578241	53	-0.164835	0.784039
C57 immunized vs non-immunized	C57_WTimm	C57_WT	5	RANTES	13	7	0.241357	30	0.340659	0.63061
C57 immunized vs non-immunized	C57_WTimm	C57_WT	5	TNF-α	13	7	0.0811146	23	0.494505	0.503817
Immunized C57 vs immunized BALB/c	C57_WTimm	BalbCimm	1	Eotaxin	16	9	0.223529	50	0.305556	0.233248
Immunized C57 vs immunized BALB/c	C57_WTimm	BalbCimm	1	GRO-α	16	9	0.0147051	115.5	-0.604167	0.0252087
Immunized C57 vs immunized BALB/c	C57_WTimm	BalbCimm	1	IFNg	16	9	0.000614487	11	0.847222	0.00294954
Immunized C57 vs immunized BALB/c	C57_WTimm	BalbCimm	1	IL-10	16	9	0.120745	54	0.25	0.137995
Immunized C57 vs immunized BALB/c	C57_WTimm	BalbCimm	1	IL-13	16	9	0.000614487	11	0.847222	0.00294954
Immunized C57 vs immunized BALB/c	C57_WTimm	BalbCimm	1	IL-17A	16	9	0.00989298	27	0.625	0.019786
Immunized C57 vs immunized BALB/c	C57_WTimm	BalbCimm	1	IL-18	16	9	0.0187771	30	0.583333	0.0300434
Immunized C57 vs immunized BALB/c	C57_WTimm	BalbCimm	1	IL-1b	16	9	0.150417	49	0.319444	0.164092
Immunized C57 vs immunized BALB/c	C57_WTimm	BalbCimm	1	IL-22	16	9	0.0444123	36	0.5	0.0574912
Immunized C57 vs immunized BALB/c	C57_WTimm	BalbCimm	1	IL-23	16	9	0.0455139	37	0.486111	0.0574912
Immunized C57 vs immunized BALB/c	C57_WTimm	BalbCimm	1	IL-27	16	9	0.00410395	21	0.708333	0.0123118
Immunized C57 vs immunized BALB/c	C57_WTimm	BalbCimm	1	IL-4	16	9	0.00660092	29	0.597222	0.014402
Immunized C57 vs immunized BALB/c	C57_WTimm	BalbCimm	1	IL-5	16	9	0.00603687	23	0.680556	0.014402
Immunized C57 vs immunized BALB/c	C57_WTimm	BalbCimm	1	IL-6	16	9	0.670827	64	0.111111	0.670827
Immunized C57 vs immunized BALB/c	C57_WTimm	BalbCimm	1	IL-9	16	9	0.0108687	27	0.625	0.0200652
Immunized C57 vs immunized BALB/c	C57_WTimm	BalbCimm	1	IL12	16	9	0.0483183	37	0.486111	0.057982
Immunized C57 vs immunized BALB/c	C57_WTimm	BalbCimm	1	IP-10	16	9	0.0444532	36	0.5	0.0574912
Immunized C57 vs immunized BALB/c	C57_WTimm	BalbCimm	1	MCP-1	16	9	0.00112278	14	0.805556	0.00384954
Immunized C57 vs immunized BALB/c	C57_WTimm	BalbCimm	1	MCP-3	16	9	0.0444532	36	0.5	0.0574912
Immunized C57 vs immunized BALB/c	C57_WTimm	BalbCimm	1	MIP-1α	16	9	0.000496901	10	0.861111	0.00294954
Immunized C57 vs immunized BALB/c	C57_WTimm	BalbCimm	1	MIP-1β	16	9	0.00588709	24	0.666667	0.014402
Immunized C57 vs immunized BALB/c	C57_WTimm	BalbCimm	1	MIP-2	16	9	0.000552838	11.5	0.840278	0.00294954
Immunized C57 vs immunized BALB/c	C57_WTimm	BalbCimm	1	RANTES	16	9	5.16813e-05	0	1	0.00124035
Immunized C57 vs immunized BALB/c	C57_WTimm	BalbCimm	1	TNF-α	16	9	0.000924505	13	0.819444	0.00369802
Immunized C57 vs immunized BALB/c	C57_WTimm	BalbCimm	2	Eotaxin	16	9	0.119499	44	0.388889	0.204855
Immunized C57 vs immunized BALB/c	C57_WTimm	BalbCimm	2	GRO-α	16	9	0.0535427	105.5	-0.465278	0.124091
Immunized C57 vs immunized BALB/c	C57_WTimm	BalbCimm	2	IFNg	16	9	0.0657236	39	0.458333	0.131447
Immunized C57 vs immunized BALB/c	C57_WTimm	BalbCimm	2	IL-10	16	9	0.689896	67	0.0694444	0.790663
Immunized C57 vs immunized BALB/c	C57_WTimm	BalbCimm	2	IL-13	16	9	0.00295648	19	0.736111	0.0141911
Immunized C57 vs immunized BALB/c	C57_WTimm	BalbCimm	2	IL-17A	16	9	0.624573	63	0.125	0.788934
Immunized C57 vs immunized BALB/c	C57_WTimm	BalbCimm	2	IL-18	16	9	0.69183	64.5	0.104167	0.790663
Immunized C57 vs immunized BALB/c	C57_WTimm	BalbCimm	2	IL-1b	16	9	0.482547	60	0.166667	0.643396
Immunized C57 vs immunized BALB/c	C57_WTimm	BalbCimm	2	IL-22	16	9	0.798831	77	-0.0694444	0.833563
Immunized C57 vs immunized BALB/c	C57_WTimm	BalbCimm	2	IL-23	16	9	0.927038	70	0.0277778	0.927038
Immunized C57 vs immunized BALB/c	C57_WTimm	BalbCimm	2	IL-27	16	9	0.000205227	6	0.916667	0.00166985
Immunized C57 vs immunized BALB/c	C57_WTimm	BalbCimm	2	IL-4	16	9	0.0147856	34.5	0.520833	0.0429438
Immunized C57 vs immunized BALB/c	C57_WTimm	BalbCimm	2	IL-5	16	9	0.105963	43	0.402778	0.195624
Immunized C57 vs immunized BALB/c	C57_WTimm	BalbCimm	2	IL-6	16	9	0.056875	38	0.472222	0.124091
Immunized C57 vs immunized BALB/c	C57_WTimm	BalbCimm	2	IL-9	16	9	0.0122807	28	0.611111	0.0421054
Immunized C57 vs immunized BALB/c	C57_WTimm	BalbCimm	2	IL12	16	9	0.744841	66	0.0833333	0.812554
Immunized C57 vs immunized BALB/c	C57_WTimm	BalbCimm	2	IP-10	16	9	0.156887	46.5	0.354167	0.25102
Immunized C57 vs immunized BALB/c	C57_WTimm	BalbCimm	2	MCP-1	16	9	0.292337	53.5	0.256944	0.416379
Immunized C57 vs immunized BALB/c	C57_WTimm	BalbCimm	2	MCP-3	16	9	0.294935	53	0.263889	0.416379
Immunized C57 vs immunized BALB/c	C57_WTimm	BalbCimm	2	MIP-1α	16	9	0.000102108	3	0.958333	0.00166985
Immunized C57 vs immunized BALB/c	C57_WTimm	BalbCimm	2	MIP-1β	16	9	0.00415003	22.5	0.6875	0.0166001
Immunized C57 vs immunized BALB/c	C57_WTimm	BalbCimm	2	MIP-2	16	9	0.00157846	17	0.763889	0.00947075
Immunized C57 vs immunized BALB/c	C57_WTimm	BalbCimm	2	RANTES	16	9	0.000208732	6	0.916667	0.00166985
Immunized C57 vs immunized BALB/c	C57_WTimm	BalbCimm	2	TNF-α	16	9	0.0161039	29	0.597222	0.0429438
Immunized C57 vs immunized BALB/c	C57_WTimm	BalbCimm	3	Eotaxin	16	9	0.294935	53	0.263889	0.643495
Immunized C57 vs immunized BALB/c	C57_WTimm	BalbCimm	3	GRO-α	16	9	0.0717148	102	-0.416667	0.179362
Immunized C57 vs immunized BALB/c	C57_WTimm	BalbCimm	3	IFNg	16	9	0.461657	58.5	0.1875	0.852289
Immunized C57 vs immunized BALB/c	C57_WTimm	BalbCimm	3	IL-10	16	9	0.0747342	94.5	-0.3125	0.179362
Immunized C57 vs immunized BALB/c	C57_WTimm	BalbCimm	3	IL-13	16	9	0.00113274	14	0.805556	0.00906192
Immunized C57 vs immunized BALB/c	C57_WTimm	BalbCimm	3	IL-17A	16	9	0.691505	79	-0.0972222	0.917793
Immunized C57 vs immunized BALB/c	C57_WTimm	BalbCimm	3	IL-18	16	9	0.977396	71	0.0138889	1
Immunized C57 vs immunized BALB/c	C57_WTimm	BalbCimm	3	IL-1b	16	9	0.974506	71	0.0138889	1
Immunized C57 vs immunized BALB/c	C57_WTimm	BalbCimm	3	IL-22	16	9	0.589906	82	-0.138889	0.859574
Immunized C57 vs immunized BALB/c	C57_WTimm	BalbCimm	3	IL-23	16	9	1	72	0	1
Immunized C57 vs immunized BALB/c	C57_WTimm	BalbCimm	3	IL-27	16	9	0.00341743	20	0.722222	0.0171464
Immunized C57 vs immunized BALB/c	C57_WTimm	BalbCimm	3	IL-4	16	9	0.0126091	35	0.513889	0.0432313
Immunized C57 vs immunized BALB/c	C57_WTimm	BalbCimm	3	IL-5	16	9	0.513384	60	0.166667	0.859574
Immunized C57 vs immunized BALB/c	C57_WTimm	BalbCimm	3	IL-6	16	9	0.608865	81.5	-0.131944	0.859574
Immunized C57 vs immunized BALB/c	C57_WTimm	BalbCimm	3	IL-9	16	9	0.00461045	22	0.694444	0.0184418
Immunized C57 vs immunized BALB/c	C57_WTimm	BalbCimm	3	IL12	16	9	0.744737	78	-0.0833333	0.917793
Immunized C57 vs immunized BALB/c	C57_WTimm	BalbCimm	3	IP-10	16	9	0.551908	61	0.152778	0.859574
Immunized C57 vs immunized BALB/c	C57_WTimm	BalbCimm	3	MCP-1	16	9	0.783533	77	-0.0694444	0.917793
Immunized C57 vs immunized BALB/c	C57_WTimm	BalbCimm	3	MCP-3	16	9	0.321811	54	0.25	0.643623
Immunized C57 vs immunized BALB/c	C57_WTimm	BalbCimm	3	MIP-1α	16	9	0.000885066	13	0.819444	0.00906192
Immunized C57 vs immunized BALB/c	C57_WTimm	BalbCimm	3	MIP-1β	16	9	0.803069	67.5	0.0625	0.917793
Immunized C57 vs immunized BALB/c	C57_WTimm	BalbCimm	3	MIP-2	16	9	0.00357217	23	0.680556	0.0171464
Immunized C57 vs immunized BALB/c	C57_WTimm	BalbCimm	3	RANTES	16	9	0.000402612	9	0.875	0.00906192
Immunized C57 vs immunized BALB/c	C57_WTimm	BalbCimm	3	TNF-α	16	9	0.0541992	37.5	0.479167	0.162598
Immunized C57 vs immunized BALB/c	C57_WTimm	BalbCimm	4	Eotaxin	16	7	0.154236	34	0.392857	0.427939
Immunized C57 vs immunized BALB/c	C57_WTimm	BalbCimm	4	GRO-α	16	7	0.270241	72.5	-0.294643	0.498906
Immunized C57 vs immunized BALB/c	C57_WTimm	BalbCimm	4	IFNg	16	7	0.375955	42	0.25	0.53076
Immunized C57 vs immunized BALB/c	C57_WTimm	BalbCimm	4	IL-10	16	7	0.723449	60	-0.0714286	0.87271
Immunized C57 vs immunized BALB/c	C57_WTimm	BalbCimm	4	IL-13	16	7	0.0886942	30	0.464286	0.308565
Immunized C57 vs immunized BALB/c	C57_WTimm	BalbCimm	4	IL-17A	16	7	0.863263	53	0.0535714	0.91997
Immunized C57 vs immunized BALB/c	C57_WTimm	BalbCimm	4	IL-18	16	7	0.160477	77.5	-0.383929	0.427939
Immunized C57 vs immunized BALB/c	C57_WTimm	BalbCimm	4	IL-1b	16	7	0.206886	74	-0.321429	0.451388
Immunized C57 vs immunized BALB/c	C57_WTimm	BalbCimm	4	IL-22	16	7	0.269791	73	-0.303571	0.498906
Immunized C57 vs immunized BALB/c	C57_WTimm	BalbCimm	4	IL-23	16	7	0.329042	70.5	-0.258929	0.53076
Immunized C57 vs immunized BALB/c	C57_WTimm	BalbCimm	4	IL-27	16	7	0.00544073	14	0.75	0.0435259
Immunized C57 vs immunized BALB/c	C57_WTimm	BalbCimm	4	IL-4	16	7	0.00979998	24	0.571429	0.0587999
Immunized C57 vs immunized BALB/c	C57_WTimm	BalbCimm	4	IL-5	16	7	0.480777	45	0.196429	0.641036
Immunized C57 vs immunized BALB/c	C57_WTimm	BalbCimm	4	IL-6	16	7	0.91997	54	0.0357143	0.91997
Immunized C57 vs immunized BALB/c	C57_WTimm	BalbCimm	4	IL-9	16	7	0.0534659	27	0.517857	0.256636
Immunized C57 vs immunized BALB/c	C57_WTimm	BalbCimm	4	IL12	16	7	0.727258	50.5	0.0982143	0.87271
Immunized C57 vs immunized BALB/c	C57_WTimm	BalbCimm	4	IP-10	16	7	0.375955	42	0.25	0.53076
Immunized C57 vs immunized BALB/c	C57_WTimm	BalbCimm	4	MCP-1	16	7	0.885304	58.5	-0.0446429	0.91997
Immunized C57 vs immunized BALB/c	C57_WTimm	BalbCimm	4	MCP-3	16	7	0.34112	41	0.267857	0.53076
Immunized C57 vs immunized BALB/c	C57_WTimm	BalbCimm	4	MIP-1α	16	7	0.000952167	6.5	0.883929	0.011426
Immunized C57 vs immunized BALB/c	C57_WTimm	BalbCimm	4	MIP-1β	16	7	0.869741	58.5	-0.0446429	0.91997
Immunized C57 vs immunized BALB/c	C57_WTimm	BalbCimm	4	MIP-2	16	7	0.089998	32	0.428571	0.308565
Immunized C57 vs immunized BALB/c	C57_WTimm	BalbCimm	4	RANTES	16	7	5.71063e-05	3	0.946429	0.00137055
Immunized C57 vs immunized BALB/c	C57_WTimm	BalbCimm	4	TNF-α	16	7	0.197686	36	0.357143	0.451388
Immunized C57 vs immunized BALB/c	C57_WTimm	BalbCimm	5	Eotaxin	13	8	0.500211	42	0.192308	0.666948
Immunized C57 vs immunized BALB/c	C57_WTimm	BalbCimm	5	GRO-α	13	8	0.140253	31	0.403846	0.280505
Immunized C57 vs immunized BALB/c	C57_WTimm	BalbCimm	5	IFNg	13	8	0.184668	33	0.365385	0.340925
Immunized C57 vs immunized BALB/c	C57_WTimm	BalbCimm	5	IL-10	13	8	0.431103	42	0.192308	0.643491
Immunized C57 vs immunized BALB/c	C57_WTimm	BalbCimm	5	IL-13	13	8	0.0224898	20	0.615385	0.107749
Immunized C57 vs immunized BALB/c	C57_WTimm	BalbCimm	5	IL-17A	13	8	0.38577	40	0.230769	0.617231
Immunized C57 vs immunized BALB/c	C57_WTimm	BalbCimm	5	IL-18	13	8	0.310478	66.5	-0.278846	0.532249
Immunized C57 vs immunized BALB/c	C57_WTimm	BalbCimm	5	IL-1b	13	8	0.0586329	25.5	0.509615	0.164947
Immunized C57 vs immunized BALB/c	C57_WTimm	BalbCimm	5	IL-22	13	8	0.970555	53	-0.0192308	0.971077
Immunized C57 vs immunized BALB/c	C57_WTimm	BalbCimm	5	IL-23	13	8	0.585681	44	0.153846	0.739808
Immunized C57 vs immunized BALB/c	C57_WTimm	BalbCimm	5	IL-27	12	8	0.000326943	1	0.979167	0.00784663
Immunized C57 vs immunized BALB/c	C57_WTimm	BalbCimm	5	IL-4	13	8	0.0257897	23	0.557692	0.107749
Immunized C57 vs immunized BALB/c	C57_WTimm	BalbCimm	5	IL-5	13	8	0.0269373	21	0.596154	0.107749
Immunized C57 vs immunized BALB/c	C57_WTimm	BalbCimm	5	IL-6	13	8	0.971077	51	0.0192308	0.971077
Immunized C57 vs immunized BALB/c	C57_WTimm	BalbCimm	5	IL-9	13	8	0.0706884	27	0.480769	0.164947
Immunized C57 vs immunized BALB/c	C57_WTimm	BalbCimm	5	IL12	13	8	0.827396	48.5	0.0673077	0.902614
Immunized C57 vs immunized BALB/c	C57_WTimm	BalbCimm	5	IP-10	13	8	0.696997	58	-0.115385	0.836397
Immunized C57 vs immunized BALB/c	C57_WTimm	BalbCimm	5	MCP-1	13	8	0.799648	48	0.0769231	0.902614
Immunized C57 vs immunized BALB/c	C57_WTimm	BalbCimm	5	MCP-3	13	8	0.455806	41	0.211538	0.643491
Immunized C57 vs immunized BALB/c	C57_WTimm	BalbCimm	5	MIP-1α	13	8	0.0247187	20.5	0.605769	0.107749
Immunized C57 vs immunized BALB/c	C57_WTimm	BalbCimm	5	MIP-1β	13	8	0.00597774	14	0.730769	0.0717328
Immunized C57 vs immunized BALB/c	C57_WTimm	BalbCimm	5	MIP-2	13	8	0.0354118	22.5	0.567308	0.121412
Immunized C57 vs immunized BALB/c	C57_WTimm	BalbCimm	5	RANTES	13	8	0.0756008	27	0.480769	0.164947
Immunized C57 vs immunized BALB/c	C57_WTimm	BalbCimm	5	TNF-α	13	8	0.0701246	26.5	0.490385	0.164947
TLR2-KO immunized vs WT immunized (C57)	C57_TLR2imm	C57_WTimm	1	Eotaxin	7	16	0.277618	39	0.303571	0.416427
TLR2-KO immunized vs WT immunized (C57)	C57_TLR2imm	C57_WTimm	1	GRO-α	7	16	0.00824627	16	0.714286	0.0328373
TLR2-KO immunized vs WT immunized (C57)	C57_TLR2imm	C57_WTimm	1	IFNg	7	16	1	56	0	1
TLR2-KO immunized vs WT immunized (C57)	C57_TLR2imm	C57_WTimm	1	IL-10	7	16	0.209426	67.5	-0.205357	0.381097
TLR2-KO immunized vs WT immunized (C57)	C57_TLR2imm	C57_WTimm	1	IL-13	7	16	0.00757066	95	-0.696429	0.0328373
TLR2-KO immunized vs WT immunized (C57)	C57_TLR2imm	C57_WTimm	1	IL-17A	7	16	0.625534	63.5	-0.133929	0.682401
TLR2-KO immunized vs WT immunized (C57)	C57_TLR2imm	C57_WTimm	1	IL-18	7	16	0.101551	81	-0.446429	0.221566
TLR2-KO immunized vs WT immunized (C57)	C57_TLR2imm	C57_WTimm	1	IL-1b	7	16	0.411293	46	0.178571	0.493551
TLR2-KO immunized vs WT immunized (C57)	C57_TLR2imm	C57_WTimm	1	IL-22	7	16	0.150751	78	-0.392857	0.301502
TLR2-KO immunized vs WT immunized (C57)	C57_TLR2imm	C57_WTimm	1	IL-23	7	16	0.406997	44	0.214286	0.493551
TLR2-KO immunized vs WT immunized (C57)	C57_TLR2imm	C57_WTimm	1	IL-27	7	16	0.401274	69	-0.232143	0.493551
TLR2-KO immunized vs WT immunized (C57)	C57_TLR2imm	C57_WTimm	1	IL-4	7	16	0.242982	70	-0.25	0.388771
TLR2-KO immunized vs WT immunized (C57)	C57_TLR2imm	C57_WTimm	1	IL-5	7	16	0.0393788	87	-0.553571	0.118137
TLR2-KO immunized vs WT immunized (C57)	C57_TLR2imm	C57_WTimm	1	IL-6	7	16	0.0017052	10.5	0.8125	0.0136416
TLR2-KO immunized vs WT immunized (C57)	C57_TLR2imm	C57_WTimm	1	IL-9	7	16	0.0829323	31	0.446429	0.199037
TLR2-KO immunized vs WT immunized (C57)	C57_TLR2imm	C57_WTimm	1	IL12	7	16	0.076761	30.5	0.455357	0.199037
TLR2-KO immunized vs WT immunized (C57)	C57_TLR2imm	C57_WTimm	1	IP-10	7	16	0.451523	68	-0.214286	0.516026
TLR2-KO immunized vs WT immunized (C57)	C57_TLR2imm	C57_WTimm	1	MCP-1	7	16	0.403145	69	-0.232143	0.493551
TLR2-KO immunized vs WT immunized (C57)	C57_TLR2imm	C57_WTimm	1	MCP-3	7	16	0.671406	63	-0.125	0.700598
TLR2-KO immunized vs WT immunized (C57)	C57_TLR2imm	C57_WTimm	1	MIP-1α	7	16	0.000207943	112	-1	0.00249532
TLR2-KO immunized vs WT immunized (C57)	C57_TLR2imm	C57_WTimm	1	MIP-1β	7	16	0.00371708	99	-0.767857	0.0223025
TLR2-KO immunized vs WT immunized (C57)	C57_TLR2imm	C57_WTimm	1	MIP-2	7	16	0.00015206	112	-1	0.00249532
TLR2-KO immunized vs WT immunized (C57)	C57_TLR2imm	C57_WTimm	1	RANTES	7	16	0.222307	75	-0.339286	0.381097
TLR2-KO immunized vs WT immunized (C57)	C57_TLR2imm	C57_WTimm	1	TNF-α	7	16	0.00957754	18	0.678571	0.0328373
TLR2-KO immunized vs WT immunized (C57)	C57_TLR2imm	C57_WTimm	2	Eotaxin	7	16	0.412748	43	0.232143	0.619122
TLR2-KO immunized vs WT immunized (C57)	C57_TLR2imm	C57_WTimm	2	GRO-α	7	16	0.544011	46.5	0.169643	0.725349
TLR2-KO immunized vs WT immunized (C57)	C57_TLR2imm	C57_WTimm	2	IFNg	7	16	0.332156	41	0.267857	0.601528
TLR2-KO immunized vs WT immunized (C57)	C57_TLR2imm	C57_WTimm	2	IL-10	7	16	0.511081	63	-0.125	0.721526
TLR2-KO immunized vs WT immunized (C57)	C57_TLR2imm	C57_WTimm	2	IL-13	7	16	0.00751151	96.5	-0.723214	0.0360553
TLR2-KO immunized vs WT immunized (C57)	C57_TLR2imm	C57_WTimm	2	IL-17A	7	16	0.157777	35	0.375	0.34424
TLR2-KO immunized vs WT immunized (C57)	C57_TLR2imm	C57_WTimm	2	IL-18	7	16	0.375955	70	-0.25	0.601528
TLR2-KO immunized vs WT immunized (C57)	C57_TLR2imm	C57_WTimm	2	IL-1b	7	16	0.0490006	31.5	0.4375	0.151707
TLR2-KO immunized vs WT immunized (C57)	C57_TLR2imm	C57_WTimm	2	IL-22	7	16	0.663915	63	-0.125	0.742171
TLR2-KO immunized vs WT immunized (C57)	C57_TLR2imm	C57_WTimm	2	IL-23	7	16	0.356411	43	0.232143	0.601528
TLR2-KO immunized vs WT immunized (C57)	C57_TLR2imm	C57_WTimm	2	IL-27	7	16	0.762411	51	0.0892857	0.762411
TLR2-KO immunized vs WT immunized (C57)	C57_TLR2imm	C57_WTimm	2	IL-4	7	16	0.711247	60.5	-0.0803571	0.742171
TLR2-KO immunized vs WT immunized (C57)	C57_TLR2imm	C57_WTimm	2	IL-5	7	16	0.0660808	84	-0.5	0.176215
TLR2-KO immunized vs WT immunized (C57)	C57_TLR2imm	C57_WTimm	2	IL-6	7	16	0.00331353	14	0.75	0.0204843
TLR2-KO immunized vs WT immunized (C57)	C57_TLR2imm	C57_WTimm	2	IL-9	7	16	0.104633	33	0.410714	0.251119
TLR2-KO immunized vs WT immunized (C57)	C57_TLR2imm	C57_WTimm	2	IL12	7	16	0.0505691	29	0.482143	0.151707
TLR2-KO immunized vs WT immunized (C57)	C57_TLR2imm	C57_WTimm	2	IP-10	7	16	0.671406	63	-0.125	0.742171
TLR2-KO immunized vs WT immunized (C57)	C57_TLR2imm	C57_WTimm	2	MCP-1	7	16	0.70939	62	-0.107143	0.742171
TLR2-KO immunized vs WT immunized (C57)	C57_TLR2imm	C57_WTimm	2	MCP-3	7	16	0.671406	63	-0.125	0.742171
TLR2-KO immunized vs WT immunized (C57)	C57_TLR2imm	C57_WTimm	2	MIP-1α	7	16	0.000718189	107	-0.910714	0.00861827
TLR2-KO immunized vs WT immunized (C57)	C57_TLR2imm	C57_WTimm	2	MIP-1β	7	16	0.00341404	99	-0.767857	0.0204843
TLR2-KO immunized vs WT immunized (C57)	C57_TLR2imm	C57_WTimm	2	MIP-2	7	16	0.000338547	109	-0.946429	0.00812513
TLR2-KO immunized vs WT immunized (C57)	C57_TLR2imm	C57_WTimm	2	RANTES	7	16	0.222307	75	-0.339286	0.444613
TLR2-KO immunized vs WT immunized (C57)	C57_TLR2imm	C57_WTimm	2	TNF-α	7	16	0.0250207	22	0.607143	0.100083
TLR2-KO immunized vs WT immunized (C57)	C57_TLR2imm	C57_WTimm	3	Eotaxin	7	16	0.624351	48	0.142857	0.998515
TLR2-KO immunized vs WT immunized (C57)	C57_TLR2imm	C57_WTimm	3	GRO-α	7	16	0.167569	36	0.357143	0.365604
TLR2-KO immunized vs WT immunized (C57)	C57_TLR2imm	C57_WTimm	3	IFNg	7	16	0.150448	34	0.392857	0.361075
TLR2-KO immunized vs WT immunized (C57)	C57_TLR2imm	C57_WTimm	3	IL-10	7	16	0.622745	49.5	0.116071	0.998515
TLR2-KO immunized vs WT immunized (C57)	C57_TLR2imm	C57_WTimm	3	IL-13	7	16	0.00353243	98	-0.75	0.0169557
TLR2-KO immunized vs WT immunized (C57)	C57_TLR2imm	C57_WTimm	3	IL-17A	7	16	1	55.5	0.00892857	1
TLR2-KO immunized vs WT immunized (C57)	C57_TLR2imm	C57_WTimm	3	IL-18	7	16	0.71319	62	-0.107143	1
TLR2-KO immunized vs WT immunized (C57)	C57_TLR2imm	C57_WTimm	3	IL-1b	7	16	0.665677	50	0.107143	0.998515
TLR2-KO immunized vs WT immunized (C57)	C57_TLR2imm	C57_WTimm	3	IL-22	7	16	0.663289	63	-0.125	0.998515
TLR2-KO immunized vs WT immunized (C57)	C57_TLR2imm	C57_WTimm	3	IL-23	7	16	0.859563	53	0.0535714	1
TLR2-KO immunized vs WT immunized (C57)	C57_TLR2imm	C57_WTimm	3	IL-27	7	16	0.761601	61	-0.0892857	1
TLR2-KO immunized vs WT immunized (C57)	C57_TLR2imm	C57_WTimm	3	IL-4	7	16	1	56	0	1
TLR2-KO immunized vs WT immunized (C57)	C57_TLR2imm	C57_WTimm	3	IL-5	7	16	0.132367	79	-0.410714	0.352979
TLR2-KO immunized vs WT immunized (C57)	C57_TLR2imm	C57_WTimm	3	IL-6	7	16	0.0017052	10.5	0.8125	0.0102312
TLR2-KO immunized vs WT immunized (C57)	C57_TLR2imm	C57_WTimm	3	IL-9	7	16	0.010917	21	0.625	0.0327511
TLR2-KO immunized vs WT immunized (C57)	C57_TLR2imm	C57_WTimm	3	IL12	7	16	0.0108931	21	0.625	0.0327511
TLR2-KO immunized vs WT immunized (C57)	C57_TLR2imm	C57_WTimm	3	IP-10	7	16	0.920089	58	-0.0357143	1
TLR2-KO immunized vs WT immunized (C57)	C57_TLR2imm	C57_WTimm	3	MCP-1	7	16	0.654315	63	-0.125	0.998515
TLR2-KO immunized vs WT immunized (C57)	C57_TLR2imm	C57_WTimm	3	MCP-3	7	16	0.819524	60	-0.0714286	1
TLR2-KO immunized vs WT immunized (C57)	C57_TLR2imm	C57_WTimm	3	MIP-1α	7	16	0.00112726	105	-0.875	0.0090181
TLR2-KO immunized vs WT immunized (C57)	C57_TLR2imm	C57_WTimm	3	MIP-1β	7	16	0.000829208	105	-0.875	0.0090181
TLR2-KO immunized vs WT immunized (C57)	C57_TLR2imm	C57_WTimm	3	MIP-2	7	16	0.000106829	112	-1	0.0025639
TLR2-KO immunized vs WT immunized (C57)	C57_TLR2imm	C57_WTimm	3	RANTES	7	16	0.920148	58	-0.0357143	1
TLR2-KO immunized vs WT immunized (C57)	C57_TLR2imm	C57_WTimm	3	TNF-α	7	16	0.0100814	17	0.696429	0.0327511
TLR2-KO immunized vs WT immunized (C57)	C57_TLR2imm	C57_WTimm	4	Eotaxin	7	16	0.719759	50	0.107143	0.822582
TLR2-KO immunized vs WT immunized (C57)	C57_TLR2imm	C57_WTimm	4	GRO-α	7	16	0.0436946	27	0.517857	0.131084
TLR2-KO immunized vs WT immunized (C57)	C57_TLR2imm	C57_WTimm	4	IFNg	7	16	0.215973	37	0.339286	0.431947
TLR2-KO immunized vs WT immunized (C57)	C57_TLR2imm	C57_WTimm	4	IL-10	7	16	0.253853	45.5	0.1875	0.468651
TLR2-KO immunized vs WT immunized (C57)	C57_TLR2imm	C57_WTimm	4	IL-13	7	16	0.0886942	82	-0.464286	0.212866
TLR2-KO immunized vs WT immunized (C57)	C57_TLR2imm	C57_WTimm	4	IL-17A	7	16	0.865483	53	0.0535714	0.865483
TLR2-KO immunized vs WT immunized (C57)	C57_TLR2imm	C57_WTimm	4	IL-18	7	16	0.819524	60	-0.0714286	0.855155
TLR2-KO immunized vs WT immunized (C57)	C57_TLR2imm	C57_WTimm	4	IL-1b	7	16	0.386769	43.5	0.223214	0.618831
TLR2-KO immunized vs WT immunized (C57)	C57_TLR2imm	C57_WTimm	4	IL-22	7	16	0.712987	62	-0.107143	0.822582
TLR2-KO immunized vs WT immunized (C57)	C57_TLR2imm	C57_WTimm	4	IL-23	7	16	0.179165	36	0.357143	0.390906
TLR2-KO immunized vs WT immunized (C57)	C57_TLR2imm	C57_WTimm	4	IL-27	7	16	0.71251	62	-0.107143	0.822582
TLR2-KO immunized vs WT immunized (C57)	C57_TLR2imm	C57_WTimm	4	IL-4	7	16	0.374476	49	0.125	0.618831
TLR2-KO immunized vs WT immunized (C57)	C57_TLR2imm	C57_WTimm	4	IL-5	7	16	0.0763352	83	-0.482143	0.20356
TLR2-KO immunized vs WT immunized (C57)	C57_TLR2imm	C57_WTimm	4	IL-6	7	16	0.00331353	14	0.75	0.0265082
TLR2-KO immunized vs WT immunized (C57)	C57_TLR2imm	C57_WTimm	4	IL-9	7	16	0.00614517	17.5	0.6875	0.036871
TLR2-KO immunized vs WT immunized (C57)	C57_TLR2imm	C57_WTimm	4	IL12	7	16	0.0423444	28	0.5	0.131084
TLR2-KO immunized vs WT immunized (C57)	C57_TLR2imm	C57_WTimm	4	IP-10	7	16	0.819524	60	-0.0714286	0.855155
TLR2-KO immunized vs WT immunized (C57)	C57_TLR2imm	C57_WTimm	4	MCP-1	7	16	0.43255	68	-0.214286	0.648826
TLR2-KO immunized vs WT immunized (C57)	C57_TLR2imm	C57_WTimm	4	MCP-3	7	16	0.671406	63	-0.125	0.822582
TLR2-KO immunized vs WT immunized (C57)	C57_TLR2imm	C57_WTimm	4	MIP-1α	7	16	0.000182798	112	-1	0.00219358
TLR2-KO immunized vs WT immunized (C57)	C57_TLR2imm	C57_WTimm	4	MIP-1β	7	16	0.0146206	91	-0.625	0.0584825
TLR2-KO immunized vs WT immunized (C57)	C57_TLR2imm	C57_WTimm	4	MIP-2	7	16	0.000108211	112	-1	0.00219358
TLR2-KO immunized vs WT immunized (C57)	C57_TLR2imm	C57_WTimm	4	RANTES	7	16	0.578666	65	-0.160714	0.81694
TLR2-KO immunized vs WT immunized (C57)	C57_TLR2imm	C57_WTimm	4	TNF-α	7	16	0.0110181	17.5	0.6875	0.052887
TLR2-KO immunized vs WT immunized (C57)	C57_TLR2imm	C57_WTimm	5	Eotaxin	3	13	0.9	18	0.0769231	0.93913
TLR2-KO immunized vs WT immunized (C57)	C57_TLR2imm	C57_WTimm	5	GRO-α	3	13	0.703571	16	0.179487	0.888722
TLR2-KO immunized vs WT immunized (C57)	C57_TLR2imm	C57_WTimm	5	IFNg	3	13	0.8	17	0.128205	0.914286
TLR2-KO immunized vs WT immunized (C57)	C57_TLR2imm	C57_WTimm	5	IL-10	3	13	0.33101	13.5	0.307692	0.66202
TLR2-KO immunized vs WT immunized (C57)	C57_TLR2imm	C57_WTimm	5	IL-13	3	13	0.50084	25	-0.282051	0.888722
TLR2-KO immunized vs WT immunized (C57)	C57_TLR2imm	C57_WTimm	5	IL-17A	3	13	0.206239	29	-0.487179	0.449976
TLR2-KO immunized vs WT immunized (C57)	C57_TLR2imm	C57_WTimm	5	IL-18	3	13	0.703571	23	-0.179487	0.888722
TLR2-KO immunized vs WT immunized (C57)	C57_TLR2imm	C57_WTimm	5	IL-1b	3	13	0.634729	23.5	-0.205128	0.888722
TLR2-KO immunized vs WT immunized (C57)	C57_TLR2imm	C57_WTimm	5	IL-22	3	13	0.534196	24.5	-0.25641	0.888722
TLR2-KO immunized vs WT immunized (C57)	C57_TLR2imm	C57_WTimm	5	IL-23	3	13	0.0105265	39	-1	0.107072
TLR2-KO immunized vs WT immunized (C57)	C57_TLR2imm	C57_WTimm	5	IL-27	3	12	0.0505177	32	-0.777778	0.134714
TLR2-KO immunized vs WT immunized (C57)	C57_TLR2imm	C57_WTimm	5	IL-4	3	13	0.0176922	36	-0.846154	0.107072
TLR2-KO immunized vs WT immunized (C57)	C57_TLR2imm	C57_WTimm	5	IL-5	3	13	0.0307332	36	-0.846154	0.107072
TLR2-KO immunized vs WT immunized (C57)	C57_TLR2imm	C57_WTimm	5	IL-6	3	13	0.0451795	4.5	0.769231	0.134714
TLR2-KO immunized vs WT immunized (C57)	C57_TLR2imm	C57_WTimm	5	IL-9	3	13	0.7788	17	0.128205	0.914286
TLR2-KO immunized vs WT immunized (C57)	C57_TLR2imm	C57_WTimm	5	IL12	3	13	0.177234	9	0.538462	0.425362
TLR2-KO immunized vs WT immunized (C57)	C57_TLR2imm	C57_WTimm	5	IP-10	3	13	0.610714	15	0.230769	0.888722
TLR2-KO immunized vs WT immunized (C57)	C57_TLR2imm	C57_WTimm	5	MCP-1	3	13	1	19	0.025641	1
TLR2-KO immunized vs WT immunized (C57)	C57_TLR2imm	C57_WTimm	5	MCP-3	3	13	0.9	18	0.0769231	0.93913
TLR2-KO immunized vs WT immunized (C57)	C57_TLR2imm	C57_WTimm	5	MIP-1α	3	13	0.025	36	-0.846154	0.107072
TLR2-KO immunized vs WT immunized (C57)	C57_TLR2imm	C57_WTimm	5	MIP-1β	3	13	0.0270924	36	-0.846154	0.107072
TLR2-KO immunized vs WT immunized (C57)	C57_TLR2imm	C57_WTimm	5	MIP-2	3	13	0.030857	36	-0.846154	0.107072
TLR2-KO immunized vs WT immunized (C57)	C57_TLR2imm	C57_WTimm	5	RANTES	3	13	0.610714	15	0.230769	0.888722
TLR2-KO immunized vs WT immunized (C57)	C57_TLR2imm	C57_WTimm	5	TNF-α	3	13	0.0312294	3	0.846154	0.107072
TLR3-KO immunized vs WT immunized (C57)	C57_TLR3imm	C57_WTimm	1	Eotaxin	7	16	0.492142	45	0.196429	0.652504
TLR3-KO immunized vs WT immunized (C57)	C57_TLR3imm	C57_WTimm	1	GRO-α	7	16	0.375955	42	0.25	0.652504
TLR3-KO immunized vs WT immunized (C57)	C57_TLR3imm	C57_WTimm	1	IFNg	7	16	0.48252	45	0.196429	0.652504
TLR3-KO immunized vs WT immunized (C57)	C57_TLR3imm	C57_WTimm	1	IL-10	7	16	0.209426	67.5	-0.205357	0.456929
TLR3-KO immunized vs WT immunized (C57)	C57_TLR3imm	C57_WTimm	1	IL-13	7	16	0.578666	65	-0.160714	0.661332
TLR3-KO immunized vs WT immunized (C57)	C57_TLR3imm	C57_WTimm	1	IL-17A	7	16	0.828746	52.5	0.0625	0.828746
TLR3-KO immunized vs WT immunized (C57)	C57_TLR3imm	C57_WTimm	1	IL-18	7	16	0.0660808	84	-0.5	0.198242
TLR3-KO immunized vs WT immunized (C57)	C57_TLR3imm	C57_WTimm	1	IL-1b	7	16	0.516566	48	0.142857	0.652504
TLR3-KO immunized vs WT immunized (C57)	C57_TLR3imm	C57_WTimm	1	IL-22	7	16	0.150751	78	-0.392857	0.370166
TLR3-KO immunized vs WT immunized (C57)	C57_TLR3imm	C57_WTimm	1	IL-23	7	16	0.493354	46	0.178571	0.652504
TLR3-KO immunized vs WT immunized (C57)	C57_TLR3imm	C57_WTimm	1	IL-27	7	16	0.438276	44	0.214286	0.652504
TLR3-KO immunized vs WT immunized (C57)	C57_TLR3imm	C57_WTimm	1	IL-4	7	16	0.253853	45.5	0.1875	0.507705
TLR3-KO immunized vs WT immunized (C57)	C57_TLR3imm	C57_WTimm	1	IL-5	7	16	0.154236	78	-0.392857	0.370166
TLR3-KO immunized vs WT immunized (C57)	C57_TLR3imm	C57_WTimm	1	IL-6	7	16	0.0017052	10.5	0.8125	0.0136416
TLR3-KO immunized vs WT immunized (C57)	C57_TLR3imm	C57_WTimm	1	IL-9	7	16	0.00614517	17.5	0.6875	0.0294968
TLR3-KO immunized vs WT immunized (C57)	C57_TLR3imm	C57_WTimm	1	IL12	7	16	0.0334157	26	0.535714	0.114568
TLR3-KO immunized vs WT immunized (C57)	C57_TLR3imm	C57_WTimm	1	IP-10	7	16	0.578666	65	-0.160714	0.661332
TLR3-KO immunized vs WT immunized (C57)	C57_TLR3imm	C57_WTimm	1	MCP-1	7	16	0.441812	68	-0.214286	0.652504
TLR3-KO immunized vs WT immunized (C57)	C57_TLR3imm	C57_WTimm	1	MCP-3	7	16	0.671406	63	-0.125	0.732443
TLR3-KO immunized vs WT immunized (C57)	C57_TLR3imm	C57_WTimm	1	MIP-1α	7	16	0.000207943	112	-1	0.00249532
TLR3-KO immunized vs WT immunized (C57)	C57_TLR3imm	C57_WTimm	1	MIP-1β	7	16	0.00371708	99	-0.767857	0.0223025
TLR3-KO immunized vs WT immunized (C57)	C57_TLR3imm	C57_WTimm	1	MIP-2	7	16	0.00015206	112	-1	0.00249532
TLR3-KO immunized vs WT immunized (C57)	C57_TLR3imm	C57_WTimm	1	RANTES	7	16	0.719759	62	-0.107143	0.751053
TLR3-KO immunized vs WT immunized (C57)	C57_TLR3imm	C57_WTimm	1	TNF-α	7	16	0.0211275	21	0.625	0.0845101
TLR3-KO immunized vs WT immunized (C57)	C57_TLR3imm	C57_WTimm	2	Eotaxin	8	16	0.880976	61	0.046875	0.880976
TLR3-KO immunized vs WT immunized (C57)	C57_TLR3imm	C57_WTimm	2	GRO-α	8	16	0.368679	49	0.234375	0.513033
TLR3-KO immunized vs WT immunized (C57)	C57_TLR3imm	C57_WTimm	2	IFNg	8	16	0.133196	39	0.390625	0.290609
TLR3-KO immunized vs WT immunized (C57)	C57_TLR3imm	C57_WTimm	2	IL-10	8	16	0.0433558	91	-0.421875	0.130068
TLR3-KO immunized vs WT immunized (C57)	C57_TLR3imm	C57_WTimm	2	IL-13	8	16	0.177815	86.5	-0.351562	0.328274
TLR3-KO immunized vs WT immunized (C57)	C57_TLR3imm	C57_WTimm	2	IL-17A	8	16	0.197035	43	0.328125	0.337775
TLR3-KO immunized vs WT immunized (C57)	C57_TLR3imm	C57_WTimm	2	IL-18	8	16	0.452301	77	-0.203125	0.542761
TLR3-KO immunized vs WT immunized (C57)	C57_TLR3imm	C57_WTimm	2	IL-1b	8	16	0.0359751	36	0.4375	0.123343
TLR3-KO immunized vs WT immunized (C57)	C57_TLR3imm	C57_WTimm	2	IL-22	8	16	0.104484	91	-0.421875	0.250762
TLR3-KO immunized vs WT immunized (C57)	C57_TLR3imm	C57_WTimm	2	IL-23	8	16	0.333134	49	0.234375	0.499701
TLR3-KO immunized vs WT immunized (C57)	C57_TLR3imm	C57_WTimm	2	IL-27	8	16	0.406152	50	0.21875	0.513033
TLR3-KO immunized vs WT immunized (C57)	C57_TLR3imm	C57_WTimm	2	IL-4	8	16	0.220539	52	0.1875	0.352862
TLR3-KO immunized vs WT immunized (C57)	C57_TLR3imm	C57_WTimm	2	IL-5	8	16	0.0707792	94	-0.46875	0.188745
TLR3-KO immunized vs WT immunized (C57)	C57_TLR3imm	C57_WTimm	2	IL-6	8	16	0.02631	29	0.546875	0.123343
TLR3-KO immunized vs WT immunized (C57)	C57_TLR3imm	C57_WTimm	2	IL-9	8	16	0.00690388	24	0.625	0.0414233
TLR3-KO immunized vs WT immunized (C57)	C57_TLR3imm	C57_WTimm	2	IL12	8	16	0.0340443	32.5	0.492188	0.123343
TLR3-KO immunized vs WT immunized (C57)	C57_TLR3imm	C57_WTimm	2	IP-10	8	16	0.568561	74	-0.15625	0.620248
TLR3-KO immunized vs WT immunized (C57)	C57_TLR3imm	C57_WTimm	2	MCP-1	8	16	0.402618	78	-0.21875	0.513033
TLR3-KO immunized vs WT immunized (C57)	C57_TLR3imm	C57_WTimm	2	MCP-3	8	16	0.652907	72	-0.125	0.681294
TLR3-KO immunized vs WT immunized (C57)	C57_TLR3imm	C57_WTimm	2	MIP-1α	8	16	0.000417415	122	-0.90625	0.00500898
TLR3-KO immunized vs WT immunized (C57)	C57_TLR3imm	C57_WTimm	2	MIP-1β	8	16	0.00281035	112	-0.75	0.0224828
TLR3-KO immunized vs WT immunized (C57)	C57_TLR3imm	C57_WTimm	2	MIP-2	8	16	7.36227e-05	128	-1	0.00176695
TLR3-KO immunized vs WT immunized (C57)	C57_TLR3imm	C57_WTimm	2	RANTES	8	16	0.528331	75	-0.171875	0.603807
TLR3-KO immunized vs WT immunized (C57)	C57_TLR3imm	C57_WTimm	2	TNF-α	8	16	0.168068	41	0.359375	0.328274
TLR3-KO immunized vs WT immunized (C57)	C57_TLR3imm	C57_WTimm	3	Eotaxin	8	16	0.880976	61	0.046875	1
TLR3-KO immunized vs WT immunized (C57)	C57_TLR3imm	C57_WTimm	3	GRO-α	8	16	1	64	0	1
TLR3-KO immunized vs WT immunized (C57)	C57_TLR3imm	C57_WTimm	3	IFNg	8	16	1	63.5	0.0078125	1
TLR3-KO immunized vs WT immunized (C57)	C57_TLR3imm	C57_WTimm	3	IL-10	8	16	0.374088	77.5	-0.210938	0.897811
TLR3-KO immunized vs WT immunized (C57)	C57_TLR3imm	C57_WTimm	3	IL-13	8	16	0.0661336	94.5	-0.476562	0.198401
TLR3-KO immunized vs WT immunized (C57)	C57_TLR3imm	C57_WTimm	3	IL-17A	8	16	0.718903	58	0.09375	1
TLR3-KO immunized vs WT immunized (C57)	C57_TLR3imm	C57_WTimm	3	IL-18	8	16	1	64	0	1
TLR3-KO immunized vs WT immunized (C57)	C57_TLR3imm	C57_WTimm	3	IL-1b	8	16	0.742648	59	0.078125	1
TLR3-KO immunized vs WT immunized (C57)	C57_TLR3imm	C57_WTimm	3	IL-22	8	16	0.601913	73	-0.140625	1
TLR3-KO immunized vs WT immunized (C57)	C57_TLR3imm	C57_WTimm	3	IL-23	8	16	1	64	0	1
TLR3-KO immunized vs WT immunized (C57)	C57_TLR3imm	C57_WTimm	3	IL-27	8	16	0.519229	75	-0.171875	0.958577
TLR3-KO immunized vs WT immunized (C57)	C57_TLR3imm	C57_WTimm	3	IL-4	8	16	1	64	0	1
TLR3-KO immunized vs WT immunized (C57)	C57_TLR3imm	C57_WTimm	3	IL-5	8	16	0.091894	92	-0.4375	0.245051
TLR3-KO immunized vs WT immunized (C57)	C57_TLR3imm	C57_WTimm	3	IL-6	8	16	0.0157239	25.5	0.601562	0.0741418
TLR3-KO immunized vs WT immunized (C57)	C57_TLR3imm	C57_WTimm	3	IL-9	8	16	0.0069191	24	0.625	0.0415146
TLR3-KO immunized vs WT immunized (C57)	C57_TLR3imm	C57_WTimm	3	IL12	8	16	0.0212597	29	0.546875	0.0741418
TLR3-KO immunized vs WT immunized (C57)	C57_TLR3imm	C57_WTimm	3	IP-10	8	16	0.830144	68	-0.0625	1
TLR3-KO immunized vs WT immunized (C57)	C57_TLR3imm	C57_WTimm	3	MCP-1	8	16	0.435486	77	-0.203125	0.950151
TLR3-KO immunized vs WT immunized (C57)	C57_TLR3imm	C57_WTimm	3	MCP-3	8	16	0.741723	70	-0.09375	1
TLR3-KO immunized vs WT immunized (C57)	C57_TLR3imm	C57_WTimm	3	MIP-1α	8	16	0.000510765	121	-0.890625	0.00408612
TLR3-KO immunized vs WT immunized (C57)	C57_TLR3imm	C57_WTimm	3	MIP-1β	8	16	0.000479856	120	-0.875	0.00408612
TLR3-KO immunized vs WT immunized (C57)	C57_TLR3imm	C57_WTimm	3	MIP-2	8	16	5.34932e-05	128	-1	0.00128384
TLR3-KO immunized vs WT immunized (C57)	C57_TLR3imm	C57_WTimm	3	RANTES	8	16	0.489577	76	-0.1875	0.958577
TLR3-KO immunized vs WT immunized (C57)	C57_TLR3imm	C57_WTimm	3	TNF-α	8	16	0.0216247	26	0.59375	0.0741418
TLR3-KO immunized vs WT immunized (C57)	C57_TLR3imm	C57_WTimm	4	Eotaxin	8	16	0.787463	69	-0.078125	0.861656
TLR3-KO immunized vs WT immunized (C57)	C57_TLR3imm	C57_WTimm	4	GRO-α	8	16	0.567298	54.5	0.148438	0.824724
TLR3-KO immunized vs WT immunized (C57)	C57_TLR3imm	C57_WTimm	4	IFNg	8	16	0.759412	69.5	-0.0859375	0.861656
TLR3-KO immunized vs WT immunized (C57)	C57_TLR3imm	C57_WTimm	4	IL-10	8	16	0.96561	65	-0.015625	0.96561
TLR3-KO immunized vs WT immunized (C57)	C57_TLR3imm	C57_WTimm	4	IL-13	8	16	0.0756254	93.5	-0.460938	0.181501
TLR3-KO immunized vs WT immunized (C57)	C57_TLR3imm	C57_WTimm	4	IL-17A	8	16	0.825754	60	0.0625	0.861656
TLR3-KO immunized vs WT immunized (C57)	C57_TLR3imm	C57_WTimm	4	IL-18	8	16	0.806455	59.5	0.0703125	0.861656
TLR3-KO immunized vs WT immunized (C57)	C57_TLR3imm	C57_WTimm	4	IL-1b	8	16	0.0754557	37.5	0.414062	0.181501
TLR3-KO immunized vs WT immunized (C57)	C57_TLR3imm	C57_WTimm	4	IL-22	8	16	0.645746	72	-0.125	0.824724
TLR3-KO immunized vs WT immunized (C57)	C57_TLR3imm	C57_WTimm	4	IL-23	8	16	0.417347	50.5	0.210938	0.715452
TLR3-KO immunized vs WT immunized (C57)	C57_TLR3imm	C57_WTimm	4	IL-27	8	16	0.336578	48	0.25	0.621375
TLR3-KO immunized vs WT immunized (C57)	C57_TLR3imm	C57_WTimm	4	IL-4	8	16	0.479429	72	-0.125	0.767087
TLR3-KO immunized vs WT immunized (C57)	C57_TLR3imm	C57_WTimm	4	IL-5	8	16	0.0215393	102	-0.59375	0.103388
TLR3-KO immunized vs WT immunized (C57)	C57_TLR3imm	C57_WTimm	4	IL-6	8	16	0.00188074	16	0.75	0.0150459
TLR3-KO immunized vs WT immunized (C57)	C57_TLR3imm	C57_WTimm	4	IL-9	8	16	0.0424919	32.5	0.492188	0.141808
TLR3-KO immunized vs WT immunized (C57)	C57_TLR3imm	C57_WTimm	4	IL12	8	16	0.0472695	34.5	0.460938	0.141808
TLR3-KO immunized vs WT immunized (C57)	C57_TLR3imm	C57_WTimm	4	IP-10	8	16	0.610093	73	-0.140625	0.824724
TLR3-KO immunized vs WT immunized (C57)	C57_TLR3imm	C57_WTimm	4	MCP-1	8	16	0.248327	83	-0.296875	0.541805
TLR3-KO immunized vs WT immunized (C57)	C57_TLR3imm	C57_WTimm	4	MCP-3	8	16	0.652907	72	-0.125	0.824724
TLR3-KO immunized vs WT immunized (C57)	C57_TLR3imm	C57_WTimm	4	MIP-1α	8	16	8.87847e-05	128	-1	0.00106542
TLR3-KO immunized vs WT immunized (C57)	C57_TLR3imm	C57_WTimm	4	MIP-1β	8	16	0.00910804	105	-0.640625	0.0546483
TLR3-KO immunized vs WT immunized (C57)	C57_TLR3imm	C57_WTimm	4	MIP-2	8	16	5.39269e-05	128	-1	0.00106542
TLR3-KO immunized vs WT immunized (C57)	C57_TLR3imm	C57_WTimm	4	RANTES	8	16	0.290747	82	-0.28125	0.581494
TLR3-KO immunized vs WT immunized (C57)	C57_TLR3imm	C57_WTimm	4	TNF-α	8	16	0.0345884	29	0.546875	0.138354
TLR3-KO immunized vs WT immunized (C57)	C57_TLR3imm	C57_WTimm	5	Eotaxin	8	13	0.645201	45	0.134615	0.737373
TLR3-KO immunized vs WT immunized (C57)	C57_TLR3imm	C57_WTimm	5	GRO-α	8	13	0.0638164	78	-0.5	0.127633
TLR3-KO immunized vs WT immunized (C57)	C57_TLR3imm	C57_WTimm	5	IFNg	8	13	0.586902	44	0.153846	0.737373
TLR3-KO immunized vs WT immunized (C57)	C57_TLR3imm	C57_WTimm	5	IL-10	8	13	0.617559	46	0.115385	0.737373
TLR3-KO immunized vs WT immunized (C57)	C57_TLR3imm	C57_WTimm	5	IL-13	8	13	0.637721	59	-0.134615	0.737373
TLR3-KO immunized vs WT immunized (C57)	C57_TLR3imm	C57_WTimm	5	IL-17A	8	13	0.0505026	79	-0.519231	0.110188
TLR3-KO immunized vs WT immunized (C57)	C57_TLR3imm	C57_WTimm	5	IL-18	8	13	0.79984	56	-0.0769231	0.804442
TLR3-KO immunized vs WT immunized (C57)	C57_TLR3imm	C57_WTimm	5	IL-1b	8	13	0.0259861	22	0.576923	0.0672194
TLR3-KO immunized vs WT immunized (C57)	C57_TLR3imm	C57_WTimm	5	IL-22	8	13	0.305075	66.5	-0.278846	0.522986
TLR3-KO immunized vs WT immunized (C57)	C57_TLR3imm	C57_WTimm	5	IL-23	8	13	0.636292	45	0.134615	0.737373
TLR3-KO immunized vs WT immunized (C57)	C57_TLR3imm	C57_WTimm	5	IL-27	8	12	0.230876	64	-0.333333	0.426233
TLR3-KO immunized vs WT immunized (C57)	C57_TLR3imm	C57_WTimm	5	IL-4	8	13	0.00103122	96	-0.846154	0.0120167
TLR3-KO immunized vs WT immunized (C57)	C57_TLR3imm	C57_WTimm	5	IL-5	8	13	0.0223149	84	-0.615385	0.0672194
TLR3-KO immunized vs WT immunized (C57)	C57_TLR3imm	C57_WTimm	5	IL-6	8	13	0.00200278	12	0.769231	0.0120167
TLR3-KO immunized vs WT immunized (C57)	C57_TLR3imm	C57_WTimm	5	IL-9	8	13	0.00904002	20	0.615385	0.0372182
TLR3-KO immunized vs WT immunized (C57)	C57_TLR3imm	C57_WTimm	5	IL12	8	13	0.0280081	22	0.576923	0.0672194
TLR3-KO immunized vs WT immunized (C57)	C57_TLR3imm	C57_WTimm	5	IP-10	8	13	0.413671	40	0.230769	0.620507
TLR3-KO immunized vs WT immunized (C57)	C57_TLR3imm	C57_WTimm	5	MCP-1	8	13	0.79984	56	-0.0769231	0.804442
TLR3-KO immunized vs WT immunized (C57)	C57_TLR3imm	C57_WTimm	5	MCP-3	8	13	0.804442	48	0.0769231	0.804442
TLR3-KO immunized vs WT immunized (C57)	C57_TLR3imm	C57_WTimm	5	MIP-1α	8	13	0.000658509	96	-0.846154	0.0120167
TLR3-KO immunized vs WT immunized (C57)	C57_TLR3imm	C57_WTimm	5	MIP-1β	8	13	0.00930454	88	-0.692308	0.0372182
TLR3-KO immunized vs WT immunized (C57)	C57_TLR3imm	C57_WTimm	5	MIP-2	8	13	0.00160829	96	-0.846154	0.0120167
TLR3-KO immunized vs WT immunized (C57)	C57_TLR3imm	C57_WTimm	5	RANTES	8	13	0.373758	39	0.25	0.598013
TLR3-KO immunized vs WT immunized (C57)	C57_TLR3imm	C57_WTimm	5	TNF-α	8	13	0.0266889	21	0.596154	0.0672194
TLR4-KO immunized vs WT immunized (C57) [descriptive]	C57_TLR4imm	C57_WTimm	1	Eotaxin	3	16	0.633643	19	0.208333	0.760372
TLR4-KO immunized vs WT immunized (C57) [descriptive]	C57_TLR4imm	C57_WTimm	1	GRO-α	3	16	0.0639835	7	0.708333	0.25387
TLR4-KO immunized vs WT immunized (C57) [descriptive]	C57_TLR4imm	C57_WTimm	1	IFNg	3	16	1	23.5	0.0208333	1
TLR4-KO immunized vs WT immunized (C57) [descriptive]	C57_TLR4imm	C57_WTimm	1	IL-10	3	16	0.248727	30	-0.25	0.468683
TLR4-KO immunized vs WT immunized (C57) [descriptive]	C57_TLR4imm	C57_WTimm	1	IL-13	3	16	0.0846233	40	-0.666667	0.25387
TLR4-KO immunized vs WT immunized (C57) [descriptive]	C57_TLR4imm	C57_WTimm	1	IL-17A	3	16	0.628687	28.5	-0.1875	0.760372
TLR4-KO immunized vs WT immunized (C57) [descriptive]	C57_TLR4imm	C57_WTimm	1	IL-18	3	16	0.341733	33	-0.375	0.546844
TLR4-KO immunized vs WT immunized (C57) [descriptive]	C57_TLR4imm	C57_WTimm	1	IL-1b	3	16	1	24	0	1
TLR4-KO immunized vs WT immunized (C57) [descriptive]	C57_TLR4imm	C57_WTimm	1	IL-22	3	16	0.198337	36	-0.5	0.432736
TLR4-KO immunized vs WT immunized (C57) [descriptive]	C57_TLR4imm	C57_WTimm	1	IL-23	3	16	0.364562	16	0.333333	0.546844
TLR4-KO immunized vs WT immunized (C57) [descriptive]	C57_TLR4imm	C57_WTimm	1	IL-27	3	16	1	24	0	1
TLR4-KO immunized vs WT immunized (C57) [descriptive]	C57_TLR4imm	C57_WTimm	1	IL-4	3	16	0.481417	19.5	0.1875	0.679647
TLR4-KO immunized vs WT immunized (C57) [descriptive]	C57_TLR4imm	C57_WTimm	1	IL-5	3	16	0.0474716	42	-0.75	0.25387
TLR4-KO immunized vs WT immunized (C57) [descriptive]	C57_TLR4imm	C57_WTimm	1	IL-6	3	16	0.0804022	8	0.666667	0.25387
TLR4-KO immunized vs WT immunized (C57) [descriptive]	C57_TLR4imm	C57_WTimm	1	IL-9	3	16	0.0630781	7.5	0.6875	0.25387
TLR4-KO immunized vs WT immunized (C57) [descriptive]	C57_TLR4imm	C57_WTimm	1	IL12	3	16	0.181583	12	0.5	0.432736
TLR4-KO immunized vs WT immunized (C57) [descriptive]	C57_TLR4imm	C57_WTimm	1	IP-10	3	16	0.55934	30	-0.25	0.745786
TLR4-KO immunized vs WT immunized (C57) [descriptive]	C57_TLR4imm	C57_WTimm	1	MCP-1	3	16	0.161513	37	-0.541667	0.430702
TLR4-KO immunized vs WT immunized (C57) [descriptive]	C57_TLR4imm	C57_WTimm	1	MCP-3	3	16	0.79257	27	-0.125	0.905794
TLR4-KO immunized vs WT immunized (C57) [descriptive]	C57_TLR4imm	C57_WTimm	1	MIP-1α	3	16	0.0085754	48	-1	0.102905
TLR4-KO immunized vs WT immunized (C57) [descriptive]	C57_TLR4imm	C57_WTimm	1	MIP-1β	3	16	0.0234335	44	-0.833333	0.187468
TLR4-KO immunized vs WT immunized (C57) [descriptive]	C57_TLR4imm	C57_WTimm	1	MIP-2	3	16	0.00633577	48	-1	0.102905
TLR4-KO immunized vs WT immunized (C57) [descriptive]	C57_TLR4imm	C57_WTimm	1	RANTES	3	16	0.25387	35	-0.458333	0.468683
TLR4-KO immunized vs WT immunized (C57) [descriptive]	C57_TLR4imm	C57_WTimm	1	TNF-α	3	16	0.359133	15	0.375	0.546844
TLR4-KO immunized vs WT immunized (C57) [descriptive]	C57_TLR4imm	C57_WTimm	2	Eotaxin	3	16	1	24	0	1
TLR4-KO immunized vs WT immunized (C57) [descriptive]	C57_TLR4imm	C57_WTimm	2	GRO-α	3	16	0.50045	17.5	0.270833	0.80072
TLR4-KO immunized vs WT immunized (C57) [descriptive]	C57_TLR4imm	C57_WTimm	2	IFNg	3	16	0.400908	16	0.333333	0.740138
TLR4-KO immunized vs WT immunized (C57) [descriptive]	C57_TLR4imm	C57_WTimm	2	IL-10	3	16	0.53788	28	-0.166667	0.80682
TLR4-KO immunized vs WT immunized (C57) [descriptive]	C57_TLR4imm	C57_WTimm	2	IL-13	3	16	0.0144479	45	-0.875	0.115583
TLR4-KO immunized vs WT immunized (C57) [descriptive]	C57_TLR4imm	C57_WTimm	2	IL-17A	3	16	0.323216	15	0.375	0.705198
TLR4-KO immunized vs WT immunized (C57) [descriptive]	C57_TLR4imm	C57_WTimm	2	IL-18	3	16	1	24	0	1
TLR4-KO immunized vs WT immunized (C57) [descriptive]	C57_TLR4imm	C57_WTimm	2	IL-1b	3	16	0.196182	13.5	0.4375	0.595012
TLR4-KO immunized vs WT immunized (C57) [descriptive]	C57_TLR4imm	C57_WTimm	2	IL-22	3	16	0.866525	22	0.0833333	0.9453
TLR4-KO immunized vs WT immunized (C57) [descriptive]	C57_TLR4imm	C57_WTimm	2	IL-23	3	16	0.8561	22	0.0833333	0.9453
TLR4-KO immunized vs WT immunized (C57) [descriptive]	C57_TLR4imm	C57_WTimm	2	IL-27	3	16	0.235848	13	0.458333	0.627579
TLR4-KO immunized vs WT immunized (C57) [descriptive]	C57_TLR4imm	C57_WTimm	2	IL-4	3	16	0.814118	26	-0.0833333	0.9453
TLR4-KO immunized vs WT immunized (C57) [descriptive]	C57_TLR4imm	C57_WTimm	2	IL-5	3	16	0.198337	36	-0.5	0.595012
TLR4-KO immunized vs WT immunized (C57) [descriptive]	C57_TLR4imm	C57_WTimm	2	IL-6	3	16	0.609336	19	0.208333	0.860239
TLR4-KO immunized vs WT immunized (C57) [descriptive]	C57_TLR4imm	C57_WTimm	2	IL-9	3	16	0.0864001	9	0.625	0.3456
TLR4-KO immunized vs WT immunized (C57) [descriptive]	C57_TLR4imm	C57_WTimm	2	IL12	3	16	0.261491	14	0.416667	0.627579
TLR4-KO immunized vs WT immunized (C57) [descriptive]	C57_TLR4imm	C57_WTimm	2	IP-10	3	16	0.79257	27	-0.125	0.9453
TLR4-KO immunized vs WT immunized (C57) [descriptive]	C57_TLR4imm	C57_WTimm	2	MCP-1	3	16	0.389838	32	-0.333333	0.740138
TLR4-KO immunized vs WT immunized (C57) [descriptive]	C57_TLR4imm	C57_WTimm	2	MCP-3	3	16	0.79257	27	-0.125	0.9453
TLR4-KO immunized vs WT immunized (C57) [descriptive]	C57_TLR4imm	C57_WTimm	2	MIP-1α	3	16	0.0115145	47	-0.958333	0.115583
TLR4-KO immunized vs WT immunized (C57) [descriptive]	C57_TLR4imm	C57_WTimm	2	MIP-1β	3	16	0.0287682	43	-0.791667	0.172609
TLR4-KO immunized vs WT immunized (C57) [descriptive]	C57_TLR4imm	C57_WTimm	2	MIP-2	3	16	0.008924	47	-0.958333	0.115583
TLR4-KO immunized vs WT immunized (C57) [descriptive]	C57_TLR4imm	C57_WTimm	2	RANTES	3	16	0.4871	31	-0.291667	0.80072
TLR4-KO immunized vs WT immunized (C57) [descriptive]	C57_TLR4imm	C57_WTimm	2	TNF-α	3	16	0.0649553	7	0.708333	0.311785
TLR4-KO immunized vs WT immunized (C57) [descriptive]	C57_TLR4imm	C57_WTimm	3	Eotaxin	3	16	0.875129	22	0.0833333	0.875129
TLR4-KO immunized vs WT immunized (C57) [descriptive]	C57_TLR4imm	C57_WTimm	3	GRO-α	3	16	0.383624	16	0.333333	0.613799
TLR4-KO immunized vs WT immunized (C57) [descriptive]	C57_TLR4imm	C57_WTimm	3	IFNg	3	16	0.130534	10	0.583333	0.339415
TLR4-KO immunized vs WT immunized (C57) [descriptive]	C57_TLR4imm	C57_WTimm	3	IL-10	3	16	0.152362	36	-0.5	0.339415
TLR4-KO immunized vs WT immunized (C57) [descriptive]	C57_TLR4imm	C57_WTimm	3	IL-13	3	16	0.0330237	43	-0.791667	0.158514
TLR4-KO immunized vs WT immunized (C57) [descriptive]	C57_TLR4imm	C57_WTimm	3	IL-17A	3	16	0.684318	28	-0.166667	0.827029
TLR4-KO immunized vs WT immunized (C57) [descriptive]	C57_TLR4imm	C57_WTimm	3	IL-18	3	16	0.614728	29	-0.208333	0.819637
TLR4-KO immunized vs WT immunized (C57) [descriptive]	C57_TLR4imm	C57_WTimm	3	IL-1b	3	16	0.249383	15	0.375	0.498766
TLR4-KO immunized vs WT immunized (C57) [descriptive]	C57_TLR4imm	C57_WTimm	3	IL-22	3	16	0.778908	21	0.125	0.827029
TLR4-KO immunized vs WT immunized (C57) [descriptive]	C57_TLR4imm	C57_WTimm	3	IL-23	3	16	0.152362	12	0.5	0.339415
TLR4-KO immunized vs WT immunized (C57) [descriptive]	C57_TLR4imm	C57_WTimm	3	IL-27	3	16	0.155565	11	0.541667	0.339415
TLR4-KO immunized vs WT immunized (C57) [descriptive]	C57_TLR4imm	C57_WTimm	3	IL-4	3	16	0.428344	29	-0.208333	0.642516
TLR4-KO immunized vs WT immunized (C57) [descriptive]	C57_TLR4imm	C57_WTimm	3	IL-5	3	16	0.341097	33	-0.375	0.584737
TLR4-KO immunized vs WT immunized (C57) [descriptive]	C57_TLR4imm	C57_WTimm	3	IL-6	3	16	0.0309555	4.5	0.8125	0.158514
TLR4-KO immunized vs WT immunized (C57) [descriptive]	C57_TLR4imm	C57_WTimm	3	IL-9	3	16	0.0865544	9	0.625	0.296758
TLR4-KO immunized vs WT immunized (C57) [descriptive]	C57_TLR4imm	C57_WTimm	3	IL12	3	16	0.0864001	9	0.625	0.296758
TLR4-KO immunized vs WT immunized (C57) [descriptive]	C57_TLR4imm	C57_WTimm	3	IP-10	3	16	0.779477	27	-0.125	0.827029
TLR4-KO immunized vs WT immunized (C57) [descriptive]	C57_TLR4imm	C57_WTimm	3	MCP-1	3	16	0.522883	30	-0.25	0.738188
TLR4-KO immunized vs WT immunized (C57) [descriptive]	C57_TLR4imm	C57_WTimm	3	MCP-3	3	16	0.79257	27	-0.125	0.827029
TLR4-KO immunized vs WT immunized (C57) [descriptive]	C57_TLR4imm	C57_WTimm	3	MIP-1α	3	16	0.0207588	45	-0.875	0.158514
TLR4-KO immunized vs WT immunized (C57) [descriptive]	C57_TLR4imm	C57_WTimm	3	MIP-1β	3	16	0.0153408	45	-0.875	0.158514
TLR4-KO immunized vs WT immunized (C57) [descriptive]	C57_TLR4imm	C57_WTimm	3	MIP-2	3	16	0.00441532	48	-1	0.105968
TLR4-KO immunized vs WT immunized (C57) [descriptive]	C57_TLR4imm	C57_WTimm	3	RANTES	3	16	0.79257	27	-0.125	0.827029
TLR4-KO immunized vs WT immunized (C57) [descriptive]	C57_TLR4imm	C57_WTimm	3	TNF-α	3	16	0.303406	14	0.416667	0.560133
TLR4-KO immunized vs WT immunized (C57) [descriptive]	C57_TLR4imm	C57_WTimm	4	Eotaxin	3	16	0.712074	28	-0.166667	0.854489
TLR4-KO immunized vs WT immunized (C57) [descriptive]	C57_TLR4imm	C57_WTimm	4	GRO-α	3	16	0.0630781	7.5	0.6875	0.216268
TLR4-KO immunized vs WT immunized (C57) [descriptive]	C57_TLR4imm	C57_WTimm	4	IFNg	3	16	0.0134911	1.5	0.9375	0.0809468
TLR4-KO immunized vs WT immunized (C57) [descriptive]	C57_TLR4imm	C57_WTimm	4	IL-10	3	16	0.481417	19.5	0.1875	0.722125
TLR4-KO immunized vs WT immunized (C57) [descriptive]	C57_TLR4imm	C57_WTimm	4	IL-13	3	16	0.303406	34	-0.416667	0.543709
TLR4-KO immunized vs WT immunized (C57) [descriptive]	C57_TLR4imm	C57_WTimm	4	IL-17A	3	16	0.954284	23	0.0416667	0.999327
TLR4-KO immunized vs WT immunized (C57) [descriptive]	C57_TLR4imm	C57_WTimm	4	IL-18	3	16	0.957688	25	-0.0416667	0.999327
TLR4-KO immunized vs WT immunized (C57) [descriptive]	C57_TLR4imm	C57_WTimm	4	IL-1b	3	16	0.116038	10.5	0.5625	0.309434
TLR4-KO immunized vs WT immunized (C57) [descriptive]	C57_TLR4imm	C57_WTimm	4	IL-22	3	16	0.236266	13	0.458333	0.50774
TLR4-KO immunized vs WT immunized (C57) [descriptive]	C57_TLR4imm	C57_WTimm	4	IL-23	3	16	0.151804	11	0.541667	0.364331
TLR4-KO immunized vs WT immunized (C57) [descriptive]	C57_TLR4imm	C57_WTimm	4	IL-27	3	16	0.339818	33	-0.375	0.543709
TLR4-KO immunized vs WT immunized (C57) [descriptive]	C57_TLR4imm	C57_WTimm	4	IL-4	3	16	0.600074	21	0.125	0.812448
TLR4-KO immunized vs WT immunized (C57) [descriptive]	C57_TLR4imm	C57_WTimm	4	IL-5	3	16	1	24.5	-0.0208333	1
TLR4-KO immunized vs WT immunized (C57) [descriptive]	C57_TLR4imm	C57_WTimm	4	IL-6	3	16	0.609336	19	0.208333	0.812448
TLR4-KO immunized vs WT immunized (C57) [descriptive]	C57_TLR4imm	C57_WTimm	4	IL-9	3	16	0.0630781	7.5	0.6875	0.216268
TLR4-KO immunized vs WT immunized (C57) [descriptive]	C57_TLR4imm	C57_WTimm	4	IL12	3	16	0.115664	10.5	0.5625	0.309434
TLR4-KO immunized vs WT immunized (C57) [descriptive]	C57_TLR4imm	C57_WTimm	4	IP-10	3	16	0.712074	28	-0.166667	0.854489
TLR4-KO immunized vs WT immunized (C57) [descriptive]	C57_TLR4imm	C57_WTimm	4	MCP-1	3	16	0.323445	33	-0.375	0.543709
TLR4-KO immunized vs WT immunized (C57) [descriptive]	C57_TLR4imm	C57_WTimm	4	MCP-3	3	16	0.79257	27	-0.125	0.905794
TLR4-KO immunized vs WT immunized (C57) [descriptive]	C57_TLR4imm	C57_WTimm	4	MIP-1α	3	16	0.00758797	48	-1	0.0686032
TLR4-KO immunized vs WT immunized (C57) [descriptive]	C57_TLR4imm	C57_WTimm	4	MIP-1β	3	16	0.0400228	41	-0.708333	0.19211
TLR4-KO immunized vs WT immunized (C57) [descriptive]	C57_TLR4imm	C57_WTimm	4	MIP-2	3	16	0.00445609	48	-1	0.0686032
TLR4-KO immunized vs WT immunized (C57) [descriptive]	C57_TLR4imm	C57_WTimm	4	RANTES	3	16	0.25387	35	-0.458333	0.50774
TLR4-KO immunized vs WT immunized (C57) [descriptive]	C57_TLR4imm	C57_WTimm	4	TNF-α	3	16	0.0085754	0	1	0.0686032
TLR4-KO immunized vs WT immunized (C57) [descriptive]	C57_TLR4imm	C57_WTimm	5	Eotaxin	3	13	0.8	17	0.128205	0.834783
TLR4-KO immunized vs WT immunized (C57) [descriptive]	C57_TLR4imm	C57_WTimm	5	GRO-α	3	13	0.703571	16	0.179487	0.767532
TLR4-KO immunized vs WT immunized (C57) [descriptive]	C57_TLR4imm	C57_WTimm	5	IFNg	3	13	0.0800775	6	0.692308	0.240232
TLR4-KO immunized vs WT immunized (C57) [descriptive]	C57_TLR4imm	C57_WTimm	5	IL-10	3	13	0.33101	13.5	0.307692	0.567445
TLR4-KO immunized vs WT immunized (C57) [descriptive]	C57_TLR4imm	C57_WTimm	5	IL-13	3	13	0.28145	28	-0.435897	0.519599
TLR4-KO immunized vs WT immunized (C57) [descriptive]	C57_TLR4imm	C57_WTimm	5	IL-17A	3	13	0.160195	30	-0.538462	0.384467
TLR4-KO immunized vs WT immunized (C57) [descriptive]	C57_TLR4imm	C57_WTimm	5	IL-18	3	13	1	19	0.025641	1
TLR4-KO immunized vs WT immunized (C57) [descriptive]	C57_TLR4imm	C57_WTimm	5	IL-1b	3	13	0.584337	15	0.230769	0.732857
TLR4-KO immunized vs WT immunized (C57) [descriptive]	C57_TLR4imm	C57_WTimm	5	IL-22	3	13	0.49474	25	-0.282051	0.732857
TLR4-KO immunized vs WT immunized (C57) [descriptive]	C57_TLR4imm	C57_WTimm	5	IL-23	3	13	0.589934	15	0.230769	0.732857
TLR4-KO immunized vs WT immunized (C57) [descriptive]	C57_TLR4imm	C57_WTimm	5	IL-27	3	12	0.0505177	32	-0.777778	0.202071
TLR4-KO immunized vs WT immunized (C57) [descriptive]	C57_TLR4imm	C57_WTimm	5	IL-4	3	13	0.0176922	36	-0.846154	0.185142
TLR4-KO immunized vs WT immunized (C57) [descriptive]	C57_TLR4imm	C57_WTimm	5	IL-5	3	13	0.224257	29	-0.487179	0.448513
TLR4-KO immunized vs WT immunized (C57) [descriptive]	C57_TLR4imm	C57_WTimm	5	IL-6	3	13	0.0451795	4.5	0.769231	0.202071
TLR4-KO immunized vs WT immunized (C57) [descriptive]	C57_TLR4imm	C57_WTimm	5	IL-9	3	13	0.098416	7.5	0.615385	0.262443
TLR4-KO immunized vs WT immunized (C57) [descriptive]	C57_TLR4imm	C57_WTimm	5	IL12	3	13	0.0780773	6	0.692308	0.240232
TLR4-KO immunized vs WT immunized (C57) [descriptive]	C57_TLR4imm	C57_WTimm	5	IP-10	3	13	0.610714	15	0.230769	0.732857
TLR4-KO immunized vs WT immunized (C57) [descriptive]	C57_TLR4imm	C57_WTimm	5	MCP-1	3	13	0.590208	24	-0.230769	0.732857
TLR4-KO immunized vs WT immunized (C57) [descriptive]	C57_TLR4imm	C57_WTimm	5	MCP-3	3	13	0.521429	14	0.282051	0.732857
TLR4-KO immunized vs WT immunized (C57) [descriptive]	C57_TLR4imm	C57_WTimm	5	MIP-1α	3	13	0.025	36	-0.846154	0.185142
TLR4-KO immunized vs WT immunized (C57) [descriptive]	C57_TLR4imm	C57_WTimm	5	MIP-1β	3	13	0.0270924	36	-0.846154	0.185142
TLR4-KO immunized vs WT immunized (C57) [descriptive]	C57_TLR4imm	C57_WTimm	5	MIP-2	3	13	0.030857	36	-0.846154	0.185142
TLR4-KO immunized vs WT immunized (C57) [descriptive]	C57_TLR4imm	C57_WTimm	5	RANTES	3	13	0.703571	16	0.179487	0.767532
TLR4-KO immunized vs WT immunized (C57) [descriptive]	C57_TLR4imm	C57_WTimm	5	TNF-α	3	13	0.178194	9	0.538462	0.388787

## Sheet: BoneMarkers_p_q
Comparison	Group1	Group2	Marker	n1	n2	p	U	rank_biserial_r	q
BALB/c immunized vs non-immunized	BalbCimm	BalbC	DKK1	8	6	0.851815	26	-0.0833333	0.851815
BALB/c immunized vs non-immunized	BalbCimm	BalbC	Noggin	6	4	0.286869	16	-0.333333	0.430303
BALB/c immunized vs non-immunized	BalbCimm	BalbC	Wnt3a	8	6	0.219524	14	0.416667	0.430303
C57 immunized vs non-immunized	C57_WTimm	C57_WT	DKK1	12	7	0.0221084	69	-0.642857	0.0663253
C57 immunized vs non-immunized	C57_WTimm	C57_WT	Noggin	7	6	1	21	0	1
C57 immunized vs non-immunized	C57_WTimm	C57_WT	Wnt3a	12	7	0.766383	38	0.0952381	1
Immunized C57 vs immunized BALB/c	C57_WTimm	BalbCimm	DKK1	12	8	0.270271	63	-0.3125	0.384608
Immunized C57 vs immunized BALB/c	C57_WTimm	BalbCimm	Noggin	7	6	0.384608	16	0.238095	0.384608
Immunized C57 vs immunized BALB/c	C57_WTimm	BalbCimm	Wnt3a	12	8	0.0638775	72.5	-0.510417	0.191632
TLR2-KO immunized vs WT immunized (C57)	C57_TLR2imm	C57_WTimm	DKK1	3	12	0.0175824	34	-0.888889	0.0312504
TLR2-KO immunized vs WT immunized (C57)	C57_TLR2imm	C57_WTimm	Noggin	3	7	0.0208336	20	-0.904762	0.0312504
TLR2-KO immunized vs WT immunized (C57)	C57_TLR2imm	C57_WTimm	Wnt3a	3	12	0.11171	6.5	0.638889	0.11171
TLR3-KO immunized vs WT immunized (C57)	C57_TLR3imm	C57_WTimm	DKK1	8	12	0.208288	65	-0.354167	0.312432
TLR3-KO immunized vs WT immunized (C57)	C57_TLR3imm	C57_WTimm	Noggin	8	7	0.562549	32	-0.142857	0.562549
TLR3-KO immunized vs WT immunized (C57)	C57_TLR3imm	C57_WTimm	Wnt3a	8	12	0.0278317	19	0.604167	0.0834952
TLR4-KO immunized vs WT immunized (C57) [descriptive]	C57_TLR4imm	C57_WTimm	DKK1	3	12	0.101099	30	-0.666667	0.151648
TLR4-KO immunized vs WT immunized (C57) [descriptive]	C57_TLR4imm	C57_WTimm	Noggin	3	7	0.160881	16	-0.52381	0.160881
TLR4-KO immunized vs WT immunized (C57) [descriptive]	C57_TLR4imm	C57_WTimm	Wnt3a	3	12	0.0361918	3	0.833333	0.108575
