# Supplementary material for: Exploratory Cytokine and Bone-Marker Patterns in a Proteoglycan-Induced Spondyloarthritis Mouse Model: Th1/Th2 Strain Comparison and TLR2/3/4 Knockout Readouts
Source: Int J Mol Sci. 2026 Jan 29;27(3):1337. doi: 10.3390/ijms27031337 (PMC12898686; doi:10.3390/ijms27031337)
Supplement: Supplementary file 1 [file ijms-27-01337-s001.zip › Supplementary_S2.xlsx]

## Sheet: Sheet1
Comparison	Group1	n1	Group2	n2	Cytokine	Interaction_p	Model	Interaction_df	AUC_Cohens_d (log1p)	Interaction_q	AUC_Cohens_d_CI_low	AUC_Cohens_d_CI_high
BALB/c immunized vs non-immunized	BalbCimm	9	BalbC	7	IL-13	0.581738	GEE	4	-0.797619	0.872606
BALB/c immunized vs non-immunized	BalbCimm	9	BalbC	7	IL-17A	0.390486	GEE	4	-1.18319	0.702875
BALB/c immunized vs non-immunized	BalbCimm	9	BalbC	7	IL-22	0.000372102	GEE	4	-0.603852	0.00334891
BALB/c immunized vs non-immunized	BalbCimm	9	BalbC	7	IL-4	0.35254	LMM	4	-1.19974	0.702875
BALB/c immunized vs non-immunized	BalbCimm	9	BalbC	7	IL-5	0.864871	GEE	4	-0.502833	0.9589
BALB/c immunized vs non-immunized	BalbCimm	9	BalbC	7	IL-6	0.375915	GEE	4	-0.83614	0.702875
BALB/c immunized vs non-immunized	BalbCimm	9	BalbC	7	IL-9	0.00653519	LMM	4	-1.37638	0.0294084
BALB/c immunized vs non-immunized	BalbCimm	9	BalbC	7	RANTES	0.761652	GEE	4	-0.929623	0.9589
BALB/c immunized vs non-immunized	BalbCimm	9	BalbC	7	TNF-α	0.9589	LMM	4	-0.852315	0.9589
C57 immunized vs non-immunized	C57_WTimm	16	C57_WT	8	IL-13	0.476343	LMM	4	0.776202	0.706163
C57 immunized vs non-immunized	C57_WTimm	16	C57_WT	8	IL-17A	0.201118	LMM	4	0.243977	0.603354
C57 immunized vs non-immunized	C57_WTimm	16	C57_WT	8	IL-22	0.0618102	LMM	4	0.463184	0.278146
C57 immunized vs non-immunized	C57_WTimm	16	C57_WT	8	IL-4	0.902343	LMM	4	-0.398708	0.902343
C57 immunized vs non-immunized	C57_WTimm	16	C57_WT	8	IL-5	0.485646	GEE	4	0.59625	0.706163
C57 immunized vs non-immunized	C57_WTimm	16	C57_WT	8	IL-6	0.6277	LMM	4	-0.404567	0.706163
C57 immunized vs non-immunized	C57_WTimm	16	C57_WT	8	IL-9	0.576573	LMM	4	0.289677	0.706163
C57 immunized vs non-immunized	C57_WTimm	16	C57_WT	8	RANTES	0.548452	LMM	4	0.816934	0.706163
C57 immunized vs non-immunized	C57_WTimm	16	C57_WT	8	TNF-α	0.0168582	LMM	4	0.447497	0.151724
Immunized C57 vs immunized BALB/c	C57_WTimm	16	BalbCimm	9	IL-13	0.271666	GEE	4	-2.08684	0.322557
Immunized C57 vs immunized BALB/c	C57_WTimm	16	BalbCimm	9	IL-17A	0.00431769	LMM	4	-0.204548	0.0388592
Immunized C57 vs immunized BALB/c	C57_WTimm	16	BalbCimm	9	IL-22	0.29327	LMM	4	-0.0870855	0.322557
Immunized C57 vs immunized BALB/c	C57_WTimm	16	BalbCimm	9	IL-4	0.0583399	LMM	4	-1.02448	0.17502
Immunized C57 vs immunized BALB/c	C57_WTimm	16	BalbCimm	9	IL-5	0.150878	GEE	4	-0.628302	0.271581
Immunized C57 vs immunized BALB/c	C57_WTimm	16	BalbCimm	9	IL-6	0.303871	LMM	4	-0.177053	0.322557
Immunized C57 vs immunized BALB/c	C57_WTimm	16	BalbCimm	9	IL-9	0.322557	LMM	4	-1.79013	0.322557
Immunized C57 vs immunized BALB/c	C57_WTimm	16	BalbCimm	9	RANTES	0.0551113	LMM	4	-1.69243	0.17502
Immunized C57 vs immunized BALB/c	C57_WTimm	16	BalbCimm	9	TNF-α	0.0880398	LMM	4	-1.21645	0.19809
TLR2-KO immunized vs WT immunized (C57)	C57_TLR2imm	7	C57_WTimm	16	IL-13	0.0943859	GEE	4	-0.692536	0.212368
TLR2-KO immunized vs WT immunized (C57)	C57_TLR2imm	7	C57_WTimm	16	IL-17A	0.052055	LMM	4	0.63096	0.161592
TLR2-KO immunized vs WT immunized (C57)	C57_TLR2imm	7	C57_WTimm	16	IL-22	0.95832	LMM	4	-0.22925	0.965231
TLR2-KO immunized vs WT immunized (C57)	C57_TLR2imm	7	C57_WTimm	16	IL-4	0.000449643	LMM	4	0.1038	0.00404678
TLR2-KO immunized vs WT immunized (C57)	C57_TLR2imm	7	C57_WTimm	16	IL-5	0.965231	LMM	4	-0.589702	0.965231
TLR2-KO immunized vs WT immunized (C57)	C57_TLR2imm	7	C57_WTimm	16	IL-6	0.631295	LMM	4	1.67874	0.946943
TLR2-KO immunized vs WT immunized (C57)	C57_TLR2imm	7	C57_WTimm	16	IL-9	0.623458	GEE	4	1.11492	0.946943
TLR2-KO immunized vs WT immunized (C57)	C57_TLR2imm	7	C57_WTimm	16	RANTES	0.0538639	LMM	4	0.239313	0.161592
TLR2-KO immunized vs WT immunized (C57)	C57_TLR2imm	7	C57_WTimm	16	TNF-α	0.956236	LMM	4	1.69318	0.965231
TLR3-KO immunized vs WT immunized (C57)	C57_TLR3imm	8	C57_WTimm	16	IL-13	0.202108	GEE	4	-0.522997	0.378618
TLR3-KO immunized vs WT immunized (C57)	C57_TLR3imm	8	C57_WTimm	16	IL-17A	0.00608139	LMM	4	0.302269	0.0273662
TLR3-KO immunized vs WT immunized (C57)	C57_TLR3imm	8	C57_WTimm	16	IL-22	0.480902	LMM	4	-0.509863	0.541015
TLR3-KO immunized vs WT immunized (C57)	C57_TLR3imm	8	C57_WTimm	16	IL-4	1.28583e-05	LMM	4	0.0714049	0.000115725
TLR3-KO immunized vs WT immunized (C57)	C57_TLR3imm	8	C57_WTimm	16	IL-5	0.835037	GEE	4	-0.987376	0.835037
TLR3-KO immunized vs WT immunized (C57)	C57_TLR3imm	8	C57_WTimm	16	IL-6	0.122682	LMM	4	1.32665	0.368046
TLR3-KO immunized vs WT immunized (C57)	C57_TLR3imm	8	C57_WTimm	16	IL-9	0.425549	GEE	4	1.43231	0.541015
TLR3-KO immunized vs WT immunized (C57)	C57_TLR3imm	8	C57_WTimm	16	RANTES	0.211412	LMM	4	-0.298613	0.378618
TLR3-KO immunized vs WT immunized (C57)	C57_TLR3imm	8	C57_WTimm	16	TNF-α	0.252412	LMM	4	1.32549	0.378618
