# Supplementary material for: Exploratory Cytokine and Bone-Marker Patterns in a Proteoglycan-Induced Spondyloarthritis Mouse Model: Th1/Th2 Strain Comparison and TLR2/3/4 Knockout Readouts
Source: Int J Mol Sci. 2026 Jan 29;27(3):1337. doi: 10.3390/ijms27031337 (PMC12898686; doi:10.3390/ijms27031337)
Supplement: Supplementary file 1 [file ijms-27-01337-s001.zip › Supplementary_S3.xlsx]

## Sheet: Sheet1
SubjectID	SampGroup	Maus	TNF-α	IL-22	IL-23	IL-4	IL-5	IL-13	IL-9	IP-10	MCP-1	RANTES
1	C57_WT	Co 0	8.69915	7.19955	0	0	5.42702	4.94105	7.6059	8.86799	3.03521	16.1622
2	C57_WT	Co 1	5.90349	7.37791	0.0588915	0	4.86193	3.01553	5.06038	8.26942	0	12.4955
3	C57_WT	Co 0	10.6839	16.7887	11.3747	0	13.5405	8.04668	10.8533	19.0855	14.2699	24.0001
4	C57_WT	Co 1	8.57836	18.8224	0.228712	0	10.6236	7.48293	3.81324	21.1284	16.1066	22.9558
5	C57_WT	Co 2	6.62772	10.7898	0.239017	0	13.2667	7.25595	1.64588	21.7362	15.9117	22.1742
6	C57_WT	Co 3	7.86736	16.0514	2.70664	0	11.4439	8.39299	0	22.1048	15.7317	21.9708
7	C57_WT	Co 4	6.16532	16.1366	2.57314	0	10.0737	8.06146	2.19487	21.13	15.1989	22.004
8	C57_WT	Co 5	9.47469	16.1914	0.848724	0	13.2819	23.3458	27.0596	28.3042	16.7917	26.9315
9	C57_WTimm	M 1	8.67074	3.73256	4.16915	0	4.59898	3.56122	6.15893	11.4771	4.24053	16.6377
10	C57_WTimm	M 3	5.31568	9.14403	2.85186	1.71479	6.80254	4.78435	14.0321	9.82404	3.80655	12.6294
11	C57_WTimm	M 4	7.61909	12.1832	13.9622	0	6.92919	6.72012	6.78514	9.59375	0.878929	13.4681
12	C57_WTimm	M 6	6.6164	8.05333	1.86732	0	5.79646	4.27287	5.41065	8.45541	2.11559	12.1411
13	C57_WTimm	M 7	6.56221	19.8881	18.2775	0	12.5036	3.85834	7.06316	7.77946	2.30825	11.9053
14	C57_WTimm	M 8	7.88745	3.71308	7.69472	0	9.22038	6.9489	11.2215	9.58418	2.92756	15.2838
15	C57_WTimm	M 1	11.4598	15.9188	4.68297	0	12.2408	5.16748	0.830066	16.5738	9.75191	23.3146
16	C57_WTimm	M 2	7.01091	19.8765	13.4272	0	18.7151	9.79136	2.07819	21.94	17.4196	21.8443
17	C57_WTimm	M 3	9.17039	14.511	0.544776	0	5.65716	5.8558	0	21.9591	17.5788	21.3364
18	C57_WTimm	M 4	7.19495	14.5047	8.719	0.920275	9.35865	6.13467	1.3054	19.7363	15.328	22.6458
19	C57_WTimm	M 5	8.47767	14.4824	16.9217	12.4672	11.1836	12.0214	10.5676	20.2578	17.3942	19.7061
20	C57_WTimm	M 6	3.3413	1.4038	1.00243	0.219127	1.63303	2.74804	6.48757	4.17078	0.485389	15.2743
21	C57_WTimm	M 7	5.63328	4.93976	7.01241	0.838551	1.58286	1.25255	9.05784	7.42958	0.827683	13.3765
22	C57_WTimm	M 8	5.20907	11.1537	0	0.127321	4.59892	3.02879	5.68401	10.4016	1.1709	14.2222
23	C57_WTimm	M 1	6.79045	15.7285	7.37725	0	6.18929	7.63942	1.71278	21.9121	16.6132	22.5707
24	C57_WTimm	M 2	8.01537	9.67535	0	0	8.85029	6.00322	0	21.3578	16.6217	22.7526
25	C57_TLR2	Co 1	7.16907	18.0019	0.276943	0.402478	11.1024	17.4879	13.6692	16.9293	14.8456	21.7634
26	C57_TLR2imm	M 1	3.34487	11.4554	0	0	9.77271	5.39736	0	11.3852	9.75135	14.0518
27	C57_TLR2imm	M 2	1.79778	14.4596	3.22007	0.607929	8.05066	6.08136	0	10.6968	10.0227	14.0326
28	C57_TLR2imm	M 3	4.108	11.0241	0	0	7.94607	6.26992	0	10.249	7.16634	14.0685
29	C57_TLR2imm	M 4	2.99149	12.8079	1.33756	2.7161	8.14594	7.06029	6.46256	10.5061	8.64304	15.0936
30	C57_TLR2imm	M 5	0	11.9701	6.96274	0.555929	13.3444	9.27408	0	14.7272	12.4061	19.6218
31	C57_TLR2imm	M 6	0.664862	11.2088	9.97147	0.712192	12.2545	10.2006	2.16727	14.4884	8.34027	19.7092
32	C57_TLR2imm	M 7	9.69757	13.1765	5.04519	0.601486	11.6198	6.99606	0	14.2925	13.8855	18.8338
33	C57_TLR3	Co 1	3.73958	8.49655	4.43861	0.28549	9.39223	4.51608	0	11.907	10.5747	14.996
34	C57_TLR3imm	M 1	1.85473	19.5859	8.31915	0.250388	13.9162	8.58254	0	17.1963	12.8092	20.9701
35	C57_TLR3imm	M 2	2.9856	11.3151	3.32934	3.54427	9.24853	5.62524	0	12.5186	10.7003	14.8882
36	C57_TLR3imm	M 3	7.03581	16.8854	5.21083	0.28549	12.2407	6.34127	0	16.4502	14.7419	20.508
37	C57_TLR3imm	M 4	2.37569	15.8819	9.27008	0.250388	12.2164	6.51783	3.06011	15.189	14.6093	18.8778
38	C57_TLR3imm	M 5	5.84083	12.464	4.53958	0.699358	11.5587	5.36371	0	13.8078	14.2693	19.3864
39	C57_TLR3imm	M 6	1.77033	12.3321	3.2073	0.777174	9.75423	8.02321	0	14.5569	11.838	18.3114
40	C57_TLR3imm	M 7	7.60299	11.3312	1.1709	0.380403	10.471	5.96497	0	14.8605	10.7257	18.7228
41	C57_TLR3imm	M 8	6.05198	10.3484	0.766278	0.454129	13.0011	8.30162	0	13.688	12.4834	16.9561
42	C57_TLR4	Co 0	2.98536	14.5778	0.425268	0.35892	8.86721	10.6385	6.79535	14.1247	12.7834	18.6437
43	C57_TLR4	Co 1	0.866712	17.11	9.62058	0.704272	13.3489	8.55294	0	14.4622	13.9665	19.2144
44	C57_TLR4imm	M 5	0.285179	9.79868	1.21209	1.48643	14.2138	11.3901	0	15.9178	12.6292	18.5141
45	C57_TLR4imm	M 6	5.56929	5.59052	1.5062	0.668815	6.67215	7.28725	0	14.9577	15.9245	20.6644
46	C57_TLR4imm	M 8	3.53401	16.5083	4.86736	0.318288	12.5709	8.13448	0	16.4209	14.9022	21.2011
47	BalbC	Co 0	11.9429	11.1836	4.67594	2.19053	13.4012	11.7248	11.2958	17.1883	11.9235	24.361
48	BalbC	Co 1	8.99148	8.27375	3.56579	1.69253	7.04838	7.00121	3.1301	13.7571	7.48813	19.1478
49	BalbC	Co 1	6.52996	14.4583	0	0	8.46815	7.29918	0	14.1189	11.887	21.1818
50	BalbC	Co 2	6.76845	7.92231	0.806476	0	3.01606	13.7761	10.4049	23.1667	16.3124	23.4805
51	BalbC	Co 3	6.32492	9.2622	0	0	13.2662	10.6178	6.75462	21.4714	16.5887	22.0069
52	BalbC	Co 4	6.24622	6.88329	0	0	6.43097	6.88686	3.27063	20.1245	15.9976	21.9823
53	BalbC	Co 5	7.56685	10.6994	2.0445	0	8.64044	10.8539	11.2563	22.3189	18.0115	22.7652
54	BalbCimm	M 1	12.2499	18.5291	20.702	3.28632	14.3399	12.1726	16.219	17.4379	17.6583	25.0797
55	BalbCimm	M 2	8.98018	11.0227	8.71939	7.38539	11.0344	15.9553	21.9675	14.2086	2.04958	20.1769
56	BalbCimm	M 3	13.2599	9.97547	19.7945	9.78829	13.3011	20.0568	25.5269	17.2614	8.05625	25.312
57	BalbCimm	M 4	12.0565	12.1978	4.81731	4.05321	12.8177	14.4654	23.7449	16.8687	13.9238	23.6297
58	BalbCimm	M 6	9.9551	11.5444	1.73379	4.12078	9.77821	11.8086	24.0579	15.2823	6.68237	23.4003
59	BalbCimm	M 7	10.9805	5.82548	0.937888	1.0892	5.45732	13.5363	19.0531	15.0751	4.29881	24.9495
60	BalbCimm	M 8	12.2586	12.4667	20.6097	13.4485	13.5811	14.2737	25.6482	18.7122	2.33148	24.878
61	BalbCimm	M 1	5.43129	12.0929	2.13254	0	10.4659	9.14492	2.31154	19.3812	16.172	22.5018
62	BalbCimm	M 2	5.05417	10.9065	0	0	3.58842	3.8314	0	18.873	17.8355	23.173
